# Supplementary material for: Lactiplantibacillus plantarum uses ecologically relevant, exogenous quinones for extracellular electron transfer
Source: mBio. 2023 Nov 20;14(6):e02234-23. doi: 10.1128/mbio.02234-23 (PMC10746273; doi:10.1128/mbio.02234-23)
Supplement: Table S3 — Complete transcriptome data set. [file mbio.02234-23-s0004.xlsx]

## Sheet: Sheet1
Supplementary Table S3 L. plantarum NCIMB8826R gene expression in mMRS with DHNA (20 μg/mL, ferric ammonium citrate (FeAC (1.25 mM), or both (DHNA+FeAC) compared to mMRS.
Locus Name	Locus Taga	Gene	Product	COG ID#	Primary COG description	GeneID (Entrez)	DHNA Log2 FCb	p-adjc	FeAc Log2 FCb	p-adj	DHNA+FeAC Log2 FC b	p-adj
dnaA	lp_0001	dnaA	chromosomal replication initiation protein DnaA	COG0593	Replication, recombination and repair	1061116	-0.0288915	0.739481	-0.0818516	0.601805	-0.180173	0.425396
dnaN	lp_0002	dnaN	DNA-directed DNA polymerase III, beta chain	COG0592	Replication, recombination and repair	1061106	-0.021986	0.827575	-0.0953028	0.611735	-0.243231	0.272039
lp_0004	lp_0004	lp_0004	hypothetical protein	COG2501	Function unknown	1061118	-0.476066	4.31302e-06	-0.0904157	0.765073	-0.42527	0.00592144
recF	lp_0005	recF	DNA repair and genetic recombination protein RecF	COG1195	Replication, recombination and repair	1061119	-0.186109	0.0271332	-0.0204706	0.942415	-0.0710077	0.780296
gyrB	lp_0006	gyrB	DNA gyrase, B subunit	COG0187	Replication, recombination and repair	1061120	-0.353923	3.85292e-06	-0.0323227	0.880047	-0.204726	0.258808
gyrA	lp_0007	gyrA	DNA gyrase, A subunit	COG0188	Replication, recombination and repair	1061121	-0.399522	1.65635e-07	-0.0406082	0.830205	-0.280981	0.113854
rpsF	lp_0009	rpsF	30S ribosomal protein S6	COG0360	Translation, ribosomal structure and biogenesis	1061123	-0.580825	4.74906e-12	0.0696927	0.756721	-0.115304	0.673898
ssb	lp_0010	ssb	single-strand DNA-binding protein	COG0629	Replication, recombination and repair	1061124	-0.752942	2.38742e-25	-0.0123192	0.967137	-0.352634	0.100699
rpsR	lp_0011	rpsR	30S ribosomal protein S18	COG0238	Translation, ribosomal structure and biogenesis	1061125	-0.964804	7.03619e-35	-0.0666142	0.671966	-0.504933	0.00346284
lp_0012	lp_0012	lp_0012	phosphoesterase, DHH family	COG3887	Signal transduction mechanisms	1061126	-0.225787	0.00536256	-0.0266593	0.898968	-0.253659	0.0978292
rplI	lp_0013	rplI	50S ribosomal protein L9	COG0359	Translation, ribosomal structure and biogenesis	1061127	-0.144524	0.15153	-0.0658883	0.750922	-0.289758	0.214491
dnaC	lp_0014	dnaC	replicative DNA helicase DnaC	COG0305	Replication, recombination and repair	1061128	-0.209083	0.0123539	-0.0568593	0.76279	-0.307568	0.020673
lp_0015	lp_0015	lp_0015	transport protein, major facilitator superfamily (MFS)	COG2814	Carbohydrate transport and metabolism	1061283	-0.0657279	0.55427	-0.0806355	0.735517	0.116742	0.553998
proB	lp_0016	proB	glutamate 5-kinase	COG0263	Amino acid transport and metabolism	1061284	0.168799	0.15274	-0.00485171	0.991254	0.0726648	0.755065
proA	lp_0017	proA	glutamate-5-semialdehyde dehydrogenase	COG0014	Amino acid transport and metabolism	1061286	0.109628	0.306188	-0.0536932	0.828262	-0.141336	0.447061
lp_0018	lp_0018	lp_0018	oligopeptide ABC transporter,oligopeptide-binding protein	COG4166	Amino acid transport and metabolism	1061288	2.02838	2.47862e-12	-0.330399	0.237904	0.295191	0.626796
glgB	lp_0020	glgB	1,4-alpha-glucan branching enzyme	COG0296	Carbohydrate transport and metabolism	1061293	-0.815873	0.155555	-0.710202	0.639441	1.00356	0.517079
glgC	lp_0021	glgC	glucose-1-P adenylyltransferase, enzymatic subunit	COG0448	Carbohydrate transport and metabolism	1061258	-0.646042	0.00288901	-0.426755	0.455916	0.697516	0.478898
glgD	lp_0022	glgD	glucose-1-P adenylyltransferase, regulatory subunit	COG0448	Carbohydrate transport and metabolism	1061259	-0.188495	0.358975	-0.260795	0.595093	0.794259	0.258383
glgA	lp_0023	glgA	glycogen synthase, ADP-glucose transglycosylase	COG0297	Carbohydrate transport and metabolism	1061257	0.0286622	0.879233	-0.115068	0.822542	0.591991	0.321115
glgP	lp_0024	glgP	glycogen phosphorylase	COG0058	Carbohydrate transport and metabolism	1061256	0.0570102	0.697603	-0.107645	0.756721	0.417005	0.410802
malZ	lp_0025	malZ	maltodextrin glucosidase	COG0366	Carbohydrate transport and metabolism	1061255	-0.133432	0.283489	-0.258937	0.156299	0.226434	0.624831
lp_0026	lp_0026	lp_0026	hydrolase, HAD superfamily, Cof family	COG0561	General function prediction only	1061254	0.596938	3.467e-12	-0.124997	0.513858	0.0239544	0.903442
pgmB1	lp_0027	pgmB1	beta-phosphoglucomutase	COG0637	General function prediction only	1061253	1.01971	5.78924e-11	-0.166419	0.75151	0.29375	0.571182
lp_0028	lp_0028	lp_0028	kojibiose-like phosphorylase, specific	COG1554	Carbohydrate transport and metabolism	1061252	0.914564	1.04969e-19	-0.114037	0.678235	0.126243	0.576712
lp_0030	lp_0030	lp_0030	pyridoxamine 5'-phosphate oxidase family protein, FMN-binding	COG3871	Function unknown	1061251	0.571284	5.71759e-10	-0.16568	0.339875	-0.281887	0.0850243
cspL	lp_0031	cspL	cold shock protein CspL	COG1278	Transcription	1061250	-0.137435	0.195179	-0.21079	0.267247	-0.636771	2.47393e-05
lp_0032	lp_0032	lp_0032	hypothetical protein		Unassigned	1061249	-0.199269	0.0431689	-0.167175	0.288946	-0.515231	6.92715e-05
rrp1	lp_0036	rrp1	two-component system response regulator	COG0745	Signal transduction mechanisms	1061246	0.00762987	0.938007	0.0325906	0.894049	0.0200392	0.91249
hpk1	lp_0037	hpk1	two-component system histidine protein kinase3B sensor protein	COG5002	Signal transduction mechanisms	1061245	-0.00652124	0.942555	-0.00048121	0.998777	-0.0154076	0.943728
lp_0038	lp_0038	lp_0038	regulator of two-component system, YycH family	COG4863	Function unknown	1061242	0.0319172	0.758385	0.03419	0.8991	-0.0525561	0.822143
lp_0039	lp_0039	lp_0039	regulator of two-component system, YycI family	COG4853	Function unknown	1061240	-0.220617	0.0101929	-0.00687801	0.980539	-0.267237	0.048041
lp_0041	lp_0041	lp_0041	Zn-dependent hydrolase, beta-lactamase superfamily	COG1235	General function prediction only	1061239	0.111177	0.257951	-0.0579861	0.782029	-0.0971722	0.613331
htrA	lp_0043	htrA	serine protease HtrA	COG0265	Post-translational modification, protein turnover, and chaperones	1061238	0.184775	0.0333717	-0.0557435	0.775765	-0.225916	0.181205
rlmH	lp_0045	rlmH	ribosomal RNA large subunit methyltransferase H	COG1576	Function unknown	1061237	0.0841582	0.502111	0.115851	0.683553	0.29051	0.189249
lp_0046	lp_0046	lp_0046	transcription regulator, TetR family	COG1309	Transcription	1061236	-0.127454	0.384243	0.0678278	0.891389	0.124016	0.679805
calB	lp_0047	calB	coniferyl aldehyde dehydrogenase	COG1012	Energy production and conversion	1061235	-0.527208	0.00388301	-0.379112	0.295572	0.436782	0.577847
lp_0048	lp_0048	lp_0048	uracil-DNA glycosylase family protein	COG1573	Replication, recombination and repair	1061234	0.117767	0.376816	0.0584253	0.870433	0.279501	0.207246
pnbA	lp_0050	pnbA	nitrobenzoate reductase	COG0778	Energy production and conversion	1061233	0.221238	0.27997	-0.211852	0.653949	0.283821	0.631431
lp_0052	lp_0052	lp_0052	6-pyruvoyl-tetrahydropterin synthase family protein	COG0720	Coenzyme transport and metabolism	1061232	0.147829	0.276239	-0.0483575	0.899505	-0.19083	0.475907
lp_0053	lp_0053	lp_0053	fibronectin-binding protein		Unassigned	1061229	-0.352793	0.00156381	0.0167052	0.963309	-0.595771	0.00270306
lp_0054	lp_0054	lp_0054	hypothetical protein, DUF2785 family		Unassigned	1061228	0.294367	0.0837316	-0.0373001	0.955364	0.219043	0.545593
lp_0055	lp_0055	lp_0055	fumarate reductase, flavoprotein subunit precursor	COG0431	General function prediction only	1061226	-0.301566	0.0324523	-0.182294	0.594776	0.435079	0.480028
lp_0056	lp_0056	lp_0056	divalent anion:sodium (Na+) symporter, DASS family	COG0471	Inorganic ion transport and metabolism	1061225	-0.644982	0.00273833	-0.595094	0.127006	0.646871	0.486441
lp_0057	lp_0057	lp_0057	transcription regulator, LysR family	COG0583	Transcription	1061224	-0.00462521	0.969275	-0.0719345	0.798575	0.20989	0.242144
lp_0058	lp_0058	lp_0058	flavoprotein	COG0716	Energy production and conversion	1061223	0.0637443	0.789536	-0.252064	0.611436	0.435703	0.254152
arsC	lp_0059	arsC	arsenate reductase	COG0394	Signal transduction mechanisms	1061222	-0.304744	0.0406678	-0.0123373	0.985537	0.130829	0.710872
lp_0060	lp_0060	lp_0060	short-chain dehydrogenase/oxidoreductase	COG4221	General function prediction only	1061221	-0.670859	0.00485961	-0.723018	0.0413407	0.711404	0.306741
adc	lp_0061	adc	acetoacetate decarboxylase	COG4689	Secondary metabolites biosynthesis, transport, and catabolism	1061220	-0.141166	0.514264	-0.465971	0.251575	0.586129	0.330947
lp_0062	lp_0062	lp_0062	nitroreductase family protein	COG0778	Energy production and conversion	1061219	-0.2446	0.269608	-0.516287	0.179938	0.4967	0.389617
lp_0063	lp_0063	lp_0063	hypothetical protein	COG2508	Secondary metabolites biosynthesis, transport, and catabolism, Signal transduction mechanisms	1061282	-0.549005	3.98377e-06	0.00737422	0.985558	0.372245	0.0064451
pgmB2	lp_0066	pgmB2	beta-phosphoglucomutase	COG0637	General function prediction only	1061279	-0.735203	7.39259e-10	0.100595	0.627427	0.347631	0.0182447
pva1	lp_0067	pva1	penicillin V acylase family protein	COG3049	Cell wall/membrane/envelope biogenesis	1061278	-0.540127	0.130278	-0.846507	1	0.490858	1
lp_0068	lp_0068	lp_0068	hypothetical membrane protein, DUF1212 family	COG2966 COG3610	Function unknown	1061277	-0.342435	0.000219398	-0.0146105	0.963039	0.0970876	0.655228
ptp1	lp_0069	ptp1	protein-tyrosine phosphatase	COG2365	Signal transduction mechanisms	1061275	-0.269768	0.15178	0.153347	0.735517	0.313886	0.46322
lp_0070	lp_0070	lp_0070	4-hydroxyphenylacetate-3-hydroxylase,C-terminus (pseudogene)	COG2368	Secondary metabolites biosynthesis, transport, and metabolism	1061274	0.0756488	0.713611	-0.207271	0.664275	0.303155	0.530655
lp_0071	lp_0071	lp_0071	4-hydroxyphenylacetate-3-hydroxylase,N-terminus (pseudogene)	COG2368	Secondary metabolites biosynthesis, transport, and metabolism	1061272	0.112988	0.79288	-0.0245917	1	0.616963	1
lp_0072	lp_0072	lp_0072	RNA-binding protein, ASCH domain	COG4405	Function unknown	1061271	0.0615052	0.840258	-0.252046	0.750115	0.212981	1
lp_0073	lp_0073	lp_0073	glutamine amidotransferase class-I	COG0518	Nucleotide transport and metabolism	1061268	-0.220674	0.0334878	-0.144501	0.471041	-0.159646	0.483413
lp_0074	lp_0074	lp_0074	transcription regulator, DeoR family	COG2378	Transcription	1061267	0.121799	0.462245	0.0109086	0.985939	0.0618405	0.875857
azoR1	lp_0075	azoR1	FMN-dependent NADH-azoreductase	COG1182	Lipid transport and metabolism	1061266	-0.31769	0.14141	-0.350726	0.46286	0.319309	0.669194
fusA1	lp_0076	fusA1	elongation factor G	COG0480	Translation, ribosomal structure and biogenesis	1061265	-0.043853	0.709628	-0.168346	0.365045	0.133121	0.727695
lp_0077	lp_0077	lp_0077	hypothetical protein, DUF1835 and DUF3658 family domains		Unassigned	1061264	0.119169	0.399454	-0.0351562	0.943991	0.0283989	0.927515
lp_0078	lp_0078	lp_0078	permease, drug/metabolite transporter (DMT) superfamily	COG5006	General function prediction only	1061263	-0.0679058	0.653568	-0.0626251	0.872039	0.227733	0.614135
lp_0080	lp_0080	lp_0080	acetyltransferase, GNAT family	COG0454	Transcription	1061262	-0.00453622	0.97796	0.0950366	0.816297	0.212757	0.576712
lp_0081	lp_0081	lp_0081	ThiJ/PfpI family protein, Type 1 glutamine amidotransferase (GATase1)-like domain	COG0693	General function prediction only	1061261	0.546864	2.82514e-05	0.00360546	0.996653	-0.0242267	0.953553
lp_0082	lp_0082	lp_0082	medium chain dehydrogenases/reductase (MDR)/zinc-dependent alcohol dehydrogenase-like family protein	COG0604	Energy production and conversion	1061260	0.427569	0.0118635	0.0668906	0.905229	-0.0675043	0.912105
lp_0083	lp_0083	lp_0083	transcription regulator, ArsR family	COG0640	Transcription	1061113	0.138501	0.443224	-0.0610549	0.907735	-0.0595133	0.884186
lp_0085	lp_0085	lp_0085	multidrug extrusion protein (Na(+)/drug antiporter), MATE family of MDR efflux pumps	COG0534	Defense mechanisms	1061114	-0.437186	8.90401e-05	0.112094	0.653949	0.394495	0.0128667
pepI	lp_0088	pepI	prolyl aminopeptidase	COG0596	General function prediction only	1064136	0.176573	0.232981	-0.245873	0.392646	0.244592	0.585048
lp_0089	lp_0089	lp_0089	hypothetical protein, DUF328 family	COG3022	Function unknown	1061381	0.414374	0.00780517	-0.174517	0.659274	0.14736	0.653375
lp_0091	lp_0091	lp_0091	pyridoxamine 5'-phosphate oxidase family protein, FMN-binding		Unassigned	1061380	0.19766	0.280933	-0.212498	0.607725	0.0896187	0.824933
lp_0092	lp_0092	lp_0092	oligopeptide ABC transporter,lipoprotein-binding protein	COG4166	Amino acid transport and metabolism	1061379	-0.111404	0.49127	-0.0936005	0.816328	-0.0939378	0.81063
lp_0096	lp_0096	lp_0096	hypothetical protein		Unassigned	1061377	-0.263508	0.0602709	-0.0349272	0.9265	0.336033	0.164953
lp_0098	lp_0098	lp_0098	adenylyl transferase	COG1708	Function unknown	1061376	-0.2074	0.131914	0.0739327	0.818047	0.385493	0.0522332
lp_0099	lp_0099	lp_0099	hypothetical protein		Unassigned	1061375	-0.0853686	0.436343	0.0521332	0.835192	-0.237354	0.278017
lp_0100	lp_0100	lp_0100	cobalt ABC transporter, ATP-binding protein	COG1122	Inorganic ion transport and metabolism	1061374	-0.02629	0.802797	0.116922	0.50677	0.14028	0.507988
lp_0101	lp_0101	lp_0101	cobalt ABC transporter, permease protein	COG0619	Inorganic ion transport and metabolism	1061370	-0.287073	0.123334	0.190875	0.655839	0.111716	0.787481
cbiM	lp_0102	cbiM	cobalt ABC transporter, substrate-binding protein	COG0310	Inorganic ion transport and metabolism	1061372	-0.127856	0.466711	0.272935	0.327751	0.294559	0.507988
lp_0103	lp_0103	lp_0103	transcription regulator, Crp/FNR family	COG0664	Signal transduction mechanisms	1061368	-0.12136	0.496833	0.150388	0.718112	0.0649632	0.859356
larA	lp_0104	larA	lactate racemization operon protein LarA	COG3875	Function unknown	1061369	-0.726407	0.00152002	0.00792734	0.994827	0.533691	0.481664
larB	lp_0105	larB	lactate racemization operon protein LarB	COG1691	General function prediction only	1061366	-0.937212	0.00102105	-0.375712	0.483228	0.682967	0.504594
larC1	lp_0106	larC1	lactate racemization operon protein LarC,N-terminal domain	COG1641	Coenzyme transport and metabolism	1061367	-0.935702	0.000108025	-0.303089	0.599373	0.581446	0.57057
larC2	lp_0107	larC2	lactate racemization operon protein LarC,C-terminal domain	COG1641	Coenzyme transport and metabolism	1061364	-0.822404	0.00941947	-0.390756	0.593249	0.661917	1
glpF1	lp_0108	glpF1	glycerol uptake facilitator protein	COG0580	Carbohydrate transport and metabolism	1061363	-0.943009	0.000170126	-0.356023	0.56789	0.642632	0.5229
larE	lp_0109	larE	lactate racemization operon protein LarE	COG1606	General function prediction only	1061362	-0.765491	1.82932e-05	-0.291324	0.446802	0.179034	0.81063
lp_0111	lp_0111	lp_0111	medium chain dehydrogenases/reductase (MDR)/zinc-dependent alcohol dehydrogenase-like family protein	COG0604	Energy production and conversion	1061360	0.678597	2.02039e-11	0.0237022	0.952271	0.00777226	0.974331
thiM	lp_0113	thiM	hydroxyethylthiazole kinase	COG2145	Coenzyme transport and metabolism	1061358	-0.275219	0.0546661	0.0100568	0.985537	0.337491	0.458465
thiD	lp_0114	thiD	phosphomethylpyrimidine kinase %26 hydroxymethylpyrimidine kinase	COG0351	Coenzyme transport and metabolism	1061357	-0.241782	0.0652392	-0.00167919	0.998076	0.261505	0.483413
thiE	lp_0115	thiE	thiamine-phosphate pyrophosphorylase	COG0352	Coenzyme transport and metabolism	1061356	-0.362772	0.0260068	0.00111316	0.998777	0.13562	0.692463
thiP	lp_0116	thiP	hydroxymethylpyrimidine permease	COG1457	Nucleotide transport and metabolism	1061355	-0.400675	0.00014668	0.0622482	0.821742	0.310486	0.423687
lp_0117	lp_0117	lp_0117	glutamine amidotransferase, class I	COG2071	General function prediction only	1061354	0.56061	2.17044e-08	-0.0835374	0.758637	-0.133946	0.607896
lp_0118	lp_0118	lp_0118	DNA-binding protein with HIRAN domain		Unassigned	1061353	-0.0593777	0.55901	-0.0180925	0.952271	-0.0841578	0.607379
lp_0119	lp_0119	lp_0119	NTP pyrophosphohydrolase	COG1051	Nucleotide transport and metabolism	1061351	0.042366	0.827575	-0.4811	0.0828906	0.236077	0.583894
lp_0120	lp_0120	lp_0120	amino acid/polyamine transport protein, APC family	COG1113	Amino acid transport and metabolism	1061349	-0.151143	0.0709697	-0.086331	0.58173	-0.149156	0.426552
lp_0121	lp_0121	lp_0121	hypothetical protein		Unassigned	1061348	-0.0398442	0.781331	-0.1321	0.664275	0.0713387	0.808389
lp_0122	lp_0122	lp_0122	alpha-beta hydrolase superfamily	COG0596	General function prediction only	1061347	-0.00313019	0.978342	-0.0490298	0.87283	0.0811281	0.679519
pacL1	lp_0124	pacL1	cation transporting P-type ATPase	COG0474	Inorganic ion transport and metabolism	1061346	0.553619	7.42099e-14	-0.0799694	0.675759	-0.374712	0.00346284
lp_0125	lp_0125	lp_0125	purine nucleoside phosphorylase	COG2820	Nucleotide transport and metabolism	1061345	-0.334823	0.164069	-0.319105	0.559896	0.366259	0.57914
lp_0126	lp_0126	lp_0126	stress-responsive transcription regulator	COG1983	Transcription	1061343	0.682712	8.33534e-10	0.00723013	0.985939	-0.194714	0.512491
lp_0127	lp_0127	lp_0127	NADPH-dependent FMN reductase family protein	COG0431	General function prediction only	1061342	0.282795	0.335585	0.157416	0.851605	0.209834	1
lp_0128	lp_0128	lp_0128	transcription regulator, MarR family	COG1846	Transcription	1061341	0.346011	0.0707969	0.270337	0.483228	0.221795	0.64597
hsp1	lp_0129	hsp1	small heat shock protein	COG0071	Post-translational modification, protein turnover, and chaperones	1061340	0.390252	0.00462501	0.110157	0.789735	0.0448007	0.904714
lp_0130	lp_0130	lp_0130	two-component system sensor protein		Unassigned	1061339	-1.34153	0.0112047	-0.81538	1	0.489821	1
lp_0131	lp_0131	lp_0131	two-component system response regulator		Unassigned	1061338	-0.632675	0.264118	-0.598315	1	0.593193	1
lp_0132	lp_0132	lp_0132	multidrug-efflux transporter, major facilitator superfamily (MFS)	COG2814	Carbohydrate transport and metabolism	1061337	-0.0792662	0.508273	0.0105917	0.977839	0.292877	0.270982
lp_0133	lp_0133	lp_0133	transcription regulator, ArsR family	COG0640	Transcription	1061335	0.711914	2.63072e-10	0.162226	0.508075	0.2162	0.347666
lp_0134	lp_0134	lp_0134	transport protein, major facilitator superfamily (MFS)	COG2807	Inorganic ion transport and metabolism	1061336	0.580449	2.62487e-13	-0.0279428	0.917139	-0.226199	0.0589507
lp_0136	lp_0136	lp_0136	2,5 diketo-D-gluconic acid-like reductase,NADP dependent, promiscuous	COG0656	General function prediction only	1061333	0.156492	0.421269	-0.428858	0.182475	0.22335	0.748529
lp_0137	lp_0137	lp_0137	aldo/keto reductase family protein	COG0667	Energy production and conversion	1061331	0.886707	2.92935e-23	-0.0408843	0.895971	0.101105	0.613293
lp_0138	lp_0138	lp_0138	nucleoside 2-deoxyribosyltransferase	COG3613	Nucleotide transport and metabolism	1061330	0.123641	0.293976	-0.0841518	0.748498	-0.788068	3.10953e-07
lai	lp_0139	lai	linoleic acid isomerase	COG4716	Function unknown	1061329	0.109254	0.219451	-0.0396987	0.820447	-0.337088	0.0532053
lp_0141	lp_0141	lp_0141	extracellular protein	COG4716	Function unknown	1061328	-0.554463	0.273051	-0.360681	1	0.863602	1
lp_0145	lp_0145	lp_0145	hypothetical protein		Unassigned	1061324	-0.0949111	0.450752	-0.00809343	0.985537	-0.0605648	0.829749
lp_0146	lp_0146	lp_0146	NADH:flavin oxidoreductase/NADH oxidase	COG1902	Energy production and conversion	1061322	0.670152	1.17807e-06	-0.0935745	0.847227	0.0785474	0.871553
lp_0148	lp_0148	lp_0148	cobalt (or cobalamine) ABC transporter,permease protein	COG0619	Inorganic ion transport and metabolism	1061321	0.867739	8.29536e-20	-0.0271903	0.937552	-0.186617	0.352138
lp_0149	lp_0149	lp_0149	cobalt (or cobalamine) ABC transporter,ATP-binding protein	COG1123	General function prediction only	1061320	0.878362	7.27098e-19	-0.0522663	0.845858	-0.249677	0.0995552
lp_0150	lp_0150	lp_0150	cobalt (or cobalamine) ABC transporter,accessory protein	COG4720	Function unknown	1061319	1.38133	2.75758e-21	0.044191	0.945476	0.277455	0.585071
lp_0152	lp_0152	lp_0152	transcription regulator, GntR family	COG2188	Transcription	1061317	-0.0204895	0.859109	0.0162001	0.963551	-0.0914662	0.65903
lp_0154	lp_0154	lp_0154	transcription regulator, PadR family	COG1695	Transcription	1061316	-0.655568	2.81442e-06	-0.0074837	0.98639	0.38953	0.0893398
lp_0155	lp_0155	lp_0155	hypothetical protein		Unassigned	1061315	-0.928725	2.44775e-14	-0.137242	0.551824	0.146676	0.495998
lp_0156	lp_0156	lp_0156	hypothetical protein		Unassigned	1061314	-1.03011	1.82371e-13	-0.0309014	0.923238	0.361093	0.0128947
lp_0158	lp_0158	lp_0158	hypothetical protein		Unassigned	1061313	0.452934	4.66116e-06	0.229733	0.0703103	0.357162	0.0118122
lp_0159	lp_0159	lp_0159	short-chain dehydrogenase/oxidoreductase	COG1028	Lipid transport and metabolism	1061312	0.751222	1.32797e-17	-0.113814	0.666758	-0.127549	0.724283
lp_0160	lp_0160	lp_0160	ABC transporter, ATP-binding protein	COG1131	Defense mechanisms	1061311	0.417506	0.0032091	-0.0624842	0.893383	0.38086	0.555792
lp_0161	lp_0161	lp_0161	ABC transporter, permease protein	COG3559	Cell wall/membrane/envelope biogenesis	1061310	0.506306	1.16781e-06	-0.0808178	0.799851	0.0323086	0.950894
lp_0162	lp_0162	lp_0162	transcription regulator, TetR family	COG1309	Transcription	1061309	0.248215	0.0311009	-0.0695145	0.816328	-0.125978	0.607896
lp_0163	lp_0163	lp_0163	acyl-CoA dehydrogenase domain protein	COG1960	Lipid transport and metabolism	1061305	0.113022	0.243987	-0.08882	0.661487	-0.301587	0.0475923
lp_0164	lp_0164	lp_0164	hypothetical membrane protein, DUF1393 family	COG3275	Signal transduction mechanisms	1061304	0.61265	9.31243e-06	-0.417995	0.0282147	-0.931162	2.20608e-05
lp_0165	lp_0165	lp_0165	transcription regulator, TetR family	COG1309	Transcription	1061303	0.197599	0.258907	-0.0693147	0.901493	0.110102	0.770342
dak1A	lp_0166	dak1A	dihydroxyacetone phosphotransferase,dihydroxyacetone binding sub-unit	COG2376	Carbohydrate transport and metabolism	1061302	-0.0819658	0.58091	-0.206211	0.452309	0.048736	0.901712
dak1B	lp_0168	dak1B	dihydroxyacetone phosphotransferase,dihydroxyacetone binding subunit	COG2376	Carbohydrate transport and metabolism	1061299	-0.862084	1.83063e-20	0.121087	0.35865	-0.466442	0.000281407
dak2	lp_0169	dak2	dihydroxyacetone phosphotransferase,ADP-binding subunit	COG1461	Function unknown	1061298	-0.903132	3.09918e-18	0.0876299	0.607228	-0.391886	0.0124701
dak3	lp_0170	dak3	dihydroxyacetone phosphotransferase, phosphoryl donor protein	COG3412	Function unknown	1061297	-0.868015	8.97603e-16	0.0935325	0.627314	-0.445593	0.00544888
dhaP	lp_0171	dhaP	dihydroxyacetone transport protein	COG0580	Carbohydrate transport and metabolism	1061296	-0.922273	1.23835e-24	0.136694	0.273909	-0.25682	0.0483872
lp_0172	lp_0172	lp_0172	transcription regulator, LacI family,maltose-related	COG1609	Transcription	1061295	-0.0533077	0.693042	0.292191	0.0564362	0.348839	0.0385498
lp_0173	lp_0173	lp_0173	transcription regulator, LacI family, maltose related	COG1609	Transcription	1061465	-0.352579	0.00242901	0.145721	0.431309	0.182199	0.319599
malA1	lp_0174	malA1	maltase/sucrase	COG0366	Carbohydrate transport and metabolism	1061464	-0.460906	3.19772e-05	0.248723	0.0378806	0.284406	0.0266498
mdxE	lp_0175	mdxE	maltodextrin ABC transporter, substrate binding protein	COG2182	Carbohydrate transport and metabolism	1061463	0.189157	0.0714222	0.178348	0.287802	0.335021	0.0200349
mdxF	lp_0176	mdxF	maltodextrin ABC transporter, permease protein	COG1175	Carbohydrate transport and metabolism	1061462	-0.250292	0.126731	0.108638	0.791368	0.684162	0.0645891
mdxG	lp_0177	mdxG	maltodextrin ABC transporter, permease protein	COG3833	Carbohydrate transport and metabolism	1061461	-0.386761	0.0403523	0.155706	0.735517	0.443489	0.267557
lp_0178	lp_0178	lp_0178	maltodextrin ABC transporter, accessory protein	COG5521	Function unknown	1061460	-0.285975	0.0925295	0.202684	0.570686	0.613971	0.11997
malS	lp_0179	malS	alpha-amylase, maltodextrins and cyclomaltodextrins	COG0366	Carbohydrate transport and metabolism	1061459	-0.490095	0.000592793	0.0660528	0.863033	0.333578	0.323745
msmX	lp_0180	msmX	maltodextrin ABC transporter, ATP-binding protein	COG3839	Carbohydrate transport and metabolism	1061458	-0.403509	0.0105151	0.0293669	0.959944	0.352677	0.376914
mapB	lp_0181	mapB	maltose phosphorylase	COG1554	Carbohydrate transport and metabolism	1061457	-0.415101	0.000203508	0.0146065	0.967137	0.208926	0.456061
lp_0182	lp_0182	lp_0182	endo-beta-N-acetylglucosaminidase	COG4724	Carbohydrate transport and metabolism	1061453	-0.276902	0.0396313	-0.240129	0.35865	0.230816	0.65903
lp_0183	lp_0183	lp_0183	hypothetical membrane protein	COG4095	Function unknown	1061451	0.0327621	0.76855	0.0136222	0.962144	-0.136286	0.534315
sacK1	lp_0184	sacK1	fructokinase	COG1940	Transcription	1061449	-0.425742	0.00508232	0.267013	0.270255	0.456544	0.0418744
pts1BCA	lp_0185	pts1BCA	PTS system, oligosucrose-specific EIIBCA component	COG1263 COG2190	Carbohydrate transport and metabolism	1061447	-0.632424	0.000137453	0.237301	0.40903	0.564864	0.158968
scrB	lp_0187	scrB	sucrose-6-phosphate hydrolase	COG1621	Carbohydrate transport and metabolism	1061446	-0.669359	0.00013847	-0.130016	0.798575	0.408903	0.501972
scrR	lp_0188	scrR	oligosucrose operon repressor	COG1609	Transcription	1061444	-0.214145	0.129602	0.0797803	0.822542	0.191159	0.488068
lp_0189	lp_0189	lp_0189	raffinose-6-phosphate hydrolase %26 stachyose-6-phosphate hydrolase	COG0366	Carbohydrate transport and metabolism	1061442	-0.292781	0.00334651	0.0156781	0.963309	0.110331	0.599454
lp_0190	lp_0190	lp_0190	medium chain dehydrogenases/reductase (MDR)/zinc-dependent alcohol dehydrogenase-like family protein	COG0604	Energy production and conversion	1061441	0.167213	0.187492	-0.11995	0.641518	-0.406316	0.0299876
nha1	lp_0192	nha1	tyrosine-related transport protein, NHAC family	COG1757	Energy production and conversion	1061439	0.14851	0.194369	-0.109636	0.675759	-0.42467	0.0225086
lp_0193	lp_0193	lp_0193	exo alfa-1,4-glucosidase or trehalase	COG0366	Carbohydrate transport and metabolism	1061438	-1.31799	2.47253e-44	-0.101298	0.551824	0.26039	0.0562315
lp_0194	lp_0194	lp_0194	transcription regulator, LysR family	COG0583	Transcription	1061437	0.909808	4.19652e-12	0.235129	0.424391	1.15202	6.81004e-10
lp_0197	lp_0197	lp_0197	cell surface protein precursor, LPXTG-motif cell wall anchor	COG3827	Function unknown	1061436	-0.13029	0.130057	0.0160658	0.952271	0.0159301	0.926666
lp_0199	lp_0199	lp_0199	transcription regulator, Xre family	COG1396	Transcription	1061435	-0.468135	0.00112987	0.22712	0.213522	0.135939	0.555364
lp_0200	lp_0200	lp_0200	ABC transporter, substrate binding protein	COG4166	Amino acid transport and metabolism	1061432	-0.742454	0.0152143	-0.872939	0.144191	0.978941	0.454953
lp_0201	lp_0201	lp_0201	ABC transporter, substrate binding protein	COG4166	Amino acid transport and metabolism	1061429	1.90023	3.31061e-16	-0.570078	0.471041	0.787227	0.546342
lp_0202	lp_0202	lp_0202	acetyltransferase, GNAT family	COG0454	Transcription	1061428	6.45	1.30598e-161	-0.212099	0.752827	-0.119524	1
serA	lp_0203	serA	D-3-phosphoglycerate dehydrogenase	COG0111	Coenzyme transport and metabolism	1061427	6.41227	1.12695e-102	-0.203873	0.58133	-0.337439	0.457041
serC	lp_0204	serC	phosphoserine aminotransferase	COG1932	Coenzyme transport and metabolism	1061425	6.03698	4.49903e-70	-0.18496	0.691007	-0.110048	0.850409
pgm1	lp_0205	pgm1	phosphoglycerate mutase family protein	COG0406	Carbohydrate transport and metabolism	1061424	1.90325	7.10467e-42	-0.086426	0.852678	0.301635	0.379386
lp_0206	lp_0206	lp_0206	oxidoreductase, aldo/keto reductase family	COG0667	Energy production and conversion	1061423	0.879759	5.36571e-28	-0.0577141	0.782029	0.0964942	0.595347
lp_0207	lp_0207	lp_0207	hypothetical protein		Unassigned	1061422	0.12294	0.261183	-0.627203	3.71426e-08	-0.686784	3.31455e-05
lp_0208	lp_0208	lp_0208	hypothetical protein, DUF1801 family	COG5646	Function unknown	1061421	0.307325	0.167383	0.0865734	0.907882	0.0453309	0.928333
lp_0209	lp_0209	lp_0209	RNA-binding protein, DUF814 family	COG1293	Transcription	1061419	0.101771	0.482115	-0.144546	0.656204	-0.101928	0.747048
ack1	lp_0210	ack1	acetate kinase	COG0282	Energy production and conversion	1061418	0.780533	1.09073e-11	-0.408427	0.00068543	-0.318975	0.208303
lp_0213	lp_0213	lp_0213	chromosome condensation protein	COG0239	Cell cycle control, cell division, chromosome partitioning	1061416	0.650967	7.57692e-05	0.0154298	0.985537	0.355221	0.326843
lp_0214	lp_0214	lp_0214	chromosome condensation protein	COG0239	Cell cycle control, cell division, chromosome partitioning	1061414	0.674332	7.8752e-05	0.150298	0.753109	0.471767	0.377387
lp_0215	lp_0215	lp_0215	ABC transporter, ATP-binding protein	COG0488	Replication, recombination and repair	1061413	-0.438354	5.81418e-07	-0.214562	0.0936381	-0.582828	1.62452e-05
ISP2_1	lp_0216	ISP2_1	transposase	COG3666	Replication, recombination and repair	1061412	-0.178251	0.170653	0.0202446	0.963309	0.131304	0.612681
lp_0217	lp_0217	lp_0217	ABC transporter, permease protein	COG0619	Inorganic ion transport and metabolism	1061411	0.191901	0.290469	0.094487	0.863033	-0.324357	0.446018
lp_0218	lp_0218	lp_0218	ABC transporter, ATP-binding protein	COG1122	Inorganic ion transport and metabolism	1061410	0.0902066	0.514474	0.012128	0.977839	-0.220994	0.329487
lp_0219	lp_0219	lp_0219	ABC transporter, permease protein	COG4721	Function unknown	1061408	-0.0368979	0.83146	0.0468903	0.928107	-0.0708892	0.869359
gpo	lp_0220	gpo	glutathione peroxidase	COG0386	Post-translational modification, protein turnover, and chaperones	1061406	0.836729	8.12144e-16	0.0217479	0.959944	0.0622889	0.780425
lp_0221	lp_0221	lp_0221	2,5 diketo-D-gluconic acid-like reductase,NADP dependent (promiscuous)	COG0656	General function prediction only	1061405	0.88249	1.89469e-21	0.0510035	0.863033	-0.0385371	0.869222
greA1	lp_0223	greA1	transcription elongation factor GreA	COG0782	Transcription	1061403	0.21502	0.0565628	0.0298344	0.936113	0.0218319	0.925154
lp_0224	lp_0224	lp_0224	hypothetical membrane protein		Unassigned	1061402	0.505935	0.0275439	-0.0192942	0.985537	0.330343	0.518928
lp_0225	lp_0225	lp_0225	transcription regulator, Cro/CI family	COG1476	Transcription	1061401	0.513349	0.04605	0.0873151	0.928107	0.549354	1
nagB	lp_0226	nagB	glucosamine-6-phosphate isomerase/deaminase	COG0363	Carbohydrate transport and metabolism	1061399	-0.0160934	0.885512	-0.848096	3.59513e-23	0.0187099	0.947873
pepD1	lp_0228	pepD1	dipeptidase	COG4690	Amino acid transport and metabolism	1061398	-0.096774	0.31218	0.0122504	0.973772	-0.133479	0.534646
pts2CB	lp_0230	pts2CB	PTS system, mannitol-specific EIICB component	COG2213	Carbohydrate transport and metabolism	1061397	-1.0541	6.79368e-06	0.784615	9.1678e-24	-0.470419	0.0027448
mtlR	lp_0231	mtlR	transcription regulator, BglG family, mannitol operon	COG3711	Transcription	1061396	-1.43221	8.09297e-09	0.667928	8.92502e-14	-0.312019	0.0695927
pts2A	lp_0232	pts2A	PTS system, mannitol-specific EIIA component	COG4668	Carbohydrate transport and metabolism	1061394	-1.85354	1.78141e-16	0.538537	1.01213e-09	-0.417828	0.0312362
mtlD	lp_0233	mtlD	mannitol-1-phosphate 5-dehydrogenase	COG0246	Carbohydrate transport and metabolism	1061392	-1.95904	6.91452e-57	0.521185	1.13867e-10	-0.337069	0.0651442
lp_0235	lp_0235	lp_0235	hypothetical protein		Unassigned	1061390	0.448228	0.000269172	-0.0496872	0.897029	0.0079599	0.975287
trxA1	lp_0236	trxA1	thioredoxin	COG3118	Post-translational modification, protein turnover, and chaperones	1061389	0.1668	0.162724	-0.00193598	0.998076	-0.235544	0.30376
lp_0237	lp_0237	lp_0237	hypothetical membrane protein		Unassigned	1061388	0.522443	0.0677779	-0.300166	1	0.333629	1
lp_0239	lp_0239	lp_0239	hypothetical protein		Unassigned	1061387	-1.19259	1.82593e-18	-0.63438	9.80874e-05	-1.11097	0.0118122
lp_0240	lp_0240	lp_0240	hypothetical protein		Unassigned	1061386	-0.558181	7.53914e-05	-0.105688	0.782029	-0.0371915	0.910799
ndk	lp_0242	ndk	nucleoside-diphosphate kinase	COG0105	Nucleotide transport and metabolism	1061385	-0.731471	2.67587e-09	-0.256037	0.0165264	0.0433523	0.859356
lp_0243	lp_0243	lp_0243	hypothetical protein, DUF2252 family	COG4320	Function unknown	1061383	0.207861	0.0291528	-0.061376	0.810079	0.0799048	0.729442
lp_0244	lp_0244	lp_0244	NADPH-dependent FMN reductase family protein	COG0431	General function prediction only	1061218	0.517998	9.40614e-05	-0.245756	0.42372	-0.190335	0.591991
lp_0245	lp_0245	lp_0245	transcription regulator, GntR family	COG2188	Transcription	1061217	0.127183	0.400164	-0.0545327	0.909023	0.196552	0.568589
pts3C	lp_0247	pts3C	PTS system, cellobiose-specific EIIC component	COG1455	Carbohydrate transport and metabolism	1061216	-0.564875	0.0226253	-0.174378	0.829136	0.697449	0.490501
lp_0248	lp_0248	lp_0248	hypothetical protein		Unassigned	1061213	-0.54687	0.198925	-0.287221	1	1.35357	1
lp_0249	lp_0249	lp_0249	PTS-associated protein	COG3589	Function unknown	1061212	-0.787516	0.00637101	-0.504099	0.393672	0.673349	0.558771
lp_0250	lp_0250	lp_0250	metallo-dependent hydrolase, subgroup B	COG3964	General function prediction only	1061211	-0.843203	0.00374814	-0.495446	0.414594	0.741808	0.491005
lp_0251	lp_0251	lp_0251	L-seryl-tRNA(Sec) selenium transferase-related protein, pyridoxal phosphate-dependent	COG1921	Amino acid transport and metabolism	1061210	-0.851552	0.000847433	-0.504223	0.348826	0.72069	0.515944
lp_0252	lp_0252	lp_0252	hypothetical protein, DUF1341 family		Unassigned	1061209	-0.757126	0.0153422	-0.410276	0.568525	0.596807	0.62059
kdgK	lp_0253	kdgK	2-keto-3-deoxygluconate kinase	COG0524	Carbohydrate transport and metabolism	1061208	-0.530796	0.0371873	-0.370129	0.523479	0.666039	0.486796
cysE	lp_0254	cysE	serine O-acetyltransferase	COG1045	Amino acid transport and metabolism	1061204	-1.42831	4.60675e-22	-0.328109	0.170075	-1.26079	7.6001e-08
cblB	lp_0255	cblB	cystathionine beta-lyase / cystathionine gamma-lyase	COG0626	Amino acid transport and metabolism	1061203	-1.43867	9.31205e-21	-0.361398	0.486721	-1.35938	6.5739e-09
cbs	lp_0256	cbs	cystathionine beta-synthase	COG0031	Amino acid transport and metabolism	1061202	-1.3189	3.27061e-16	-0.593052	0.00432515	-1.00654	0.00585698
pepM	lp_0257	pepM	methionyl aminopeptidase	COG0024	Translation, ribosomal structure and biogenesis	1061200	-0.0435247	0.684372	-0.0539578	0.818047	-0.119311	0.550878
pnuC1	lp_0259	pnuC1	nicotinamide mononucleotide transporter	COG3201	Coenzyme transport and metabolism	1061197	-0.0630136	0.742987	0.0828678	0.875465	-0.116763	0.842288
lp_0260	lp_0260	lp_0260	hypothetical protein	COG3877	Function unknown	1061194	1.454	2.11118e-15	-0.0789479	0.928107	-0.390931	0.449235
lp_0261	lp_0261	lp_0261	hypothetical membrane protein		Unassigned	1061191	1.34931	4.68816e-15	-0.0276179	0.976347	0.184768	0.824933
treR	lp_0262	treR	trehalose operon transcriptional repressor,GntR family	COG2188	Transcription	1061190	-0.591896	0.0198273	-0.758894	0.106152	0.668554	0.57914
treA	lp_0263	treA	trehalose-6-phosphate hydrolase	COG0366	Carbohydrate transport and metabolism	1061188	-0.554861	0.00921191	-0.464664	0.273189	0.600586	0.504594
pts4ABC	lp_0264	pts4ABC	PTS system, trehalose-specific IIBC component	COG1263 COG2190	Carbohydrate transport and metabolism	1061187	-0.613494	0.00034743	-0.414856	0.185971	0.368496	0.65903
pts5ABC	lp_0265	pts5ABC	PTS system, trehalose-specific IIBC component	COG1263 COG2190	Carbohydrate transport and metabolism	1061186	-0.751921	2.71104e-06	-0.34444	0.218617	0.370373	0.62633
lp_0266	lp_0266	lp_0266	hypothetical protein		Unassigned	1061184	0.344773	0.156584	-0.109894	0.894719	0.548388	0.2487
tagD1	lp_0267	tagD1	glycerol-3-phosphate cytidylyltransferase	COG0615	Cell wall/membrane/envelope biogenesis	1061183	-0.0744505	0.519908	-0.0269949	0.914915	-0.248628	0.350297
tagF1	lp_0268	tagF1	CDP-glycerol glycerophosphotransferase	COG1887	Cell wall/membrane/envelope biogenesis	1061182	-0.208518	0.0126256	-0.0421249	0.8369	-0.285663	0.228347
tagF2	lp_0269	tagF2	CDP-glycerol glycerophosphotransferase / glycosyltransferase	COG1887	Cell wall/membrane/envelope biogenesis	1061181	-0.308013	0.000502746	0.0115194	0.967623	-0.258391	0.300481
lp_0271	lp_0271	lp_0271	aromatic acid carboxylyase, subunit B	COG0163	Coenzyme transport and metabolism	1061178	-0.57636	1.02263e-05	-0.101341	0.76918	-0.0475767	0.898895
lp_0272	lp_0272	lp_0272	aromatic acid carboxylyase, subunit D		Unassigned	1061175	-0.504562	0.000448709	-0.0685315	0.877362	-0.136639	0.652193
lp_0273	lp_0273	lp_0273	transcription regulator, Rrf2 family	COG1959	Transcription	1061174	0.156106	0.67713	0.0955615	1	0.390374	1
lp_0274	lp_0274	lp_0274	transcription regulator, TetR family	COG1309	Transcription	1061172	-0.645386	5.92746e-09	-0.131779	0.597647	-0.227734	0.355521
mntH1	lp_0275	mntH1	manganese transport protein MntH, Nramp superfamily	COG1914	Inorganic ion transport and metabolism	1061171	-0.604106	4.06732e-16	-0.127492	0.270255	-0.532301	5.4563e-09
lp_0276	lp_0276	lp_0276	hypothetical protein		Unassigned	1061170	-0.822153	0.00993951	-0.689537	0.273909	0.743095	1
lp_0277	lp_0277	lp_0277	extracellular protein		Unassigned	1061169	-0.112098	0.839532	-0.62856	1	0.000337278	1
lp_0279	lp_0279	lp_0279	hypothetical protein		Unassigned	1061168	-0.411572	0.364985	-0.398221	1	0.655453	1
lp_0280	lp_0280	lp_0280	transport protein, major facilitator superfamily (MFS)	COG2814	Carbohydrate transport and metabolism	1061165	-0.474914	0.0715287	-0.576668	0.284707	0.373952	0.707694
lp_0281	lp_0281	lp_0281	transcription regulator, MerR family	COG0789	Transcription	1061164	0.535492	4.11924e-05	0.12781	0.655839	-0.229095	0.445855
hpk2	lp_0282	hpk2	two-component system histidine protein kinase%3B sensor protein	COG0642	Signal transduction mechanisms	1061163	0.414235	0.000877667	-0.0431261	0.909515	0.318366	0.112581
rrp2	lp_0283	rrp2	two-component system response regulator	COG0745	Signal transduction mechanisms	1061162	0.426412	0.00776105	-0.0787341	0.879674	0.327221	0.25738
lp_0284	lp_0284	lp_0284	hypothetical protein		Unassigned	1061161	0.304091	0.0108016	0.097098	0.758637	0.0860535	0.748529
lp_0285	lp_0285	lp_0285	transcription regulator, RpiR family	COG1737	Transcription	1061160	0.239028	0.0132841	0.0473044	0.877362	0.004941	0.979833
pts6C	lp_0286	pts6C	PTS system, cellobiose-specific EIIC component	COG1455	Carbohydrate transport and metabolism	1061159	-0.500377	8.50244e-08	0.156278	0.185971	0.121886	0.553998
lp_0287	lp_0287	lp_0287	hypothetical protein		Unassigned	1061157	0.456838	0.00733806	-0.214929	0.619906	0.152776	0.705334
lp_0289	lp_0289	lp_0289	hypothetical protein		Unassigned	1061155	-0.773506	9.92923e-05	0.112258	0.83492	0.322299	0.551488
lp_0290	lp_0290	lp_0290	transcriptional attenuator, cell envelope-related, LytR family	COG1316	Transcription	1061154	-0.306273	0.212177	-0.494839	0.291829	0.453557	0.60233
glcD	lp_0291	glcD	glycolate dehydrogenase, subunit GlcD,FAD-binding	COG0277	Energy production and conversion	1061153	0.749833	8.69619e-14	-0.00608399	0.989091	0.342818	0.244155
lp_0292	lp_0292	lp_0292	hypothetical protein		Unassigned	1061152	-0.403703	1.00379e-05	-0.0359574	0.891903	-0.387341	0.0303139
lp_0293	lp_0293	lp_0293	GTP pyrophosphokinase	COG2357	Function unknown	1061151	-0.616183	2.13351e-13	-0.166796	0.148745	-0.476352	0.00328967
lp_0294	lp_0294	lp_0294	transcription regulator, TetR family	COG1309	Transcription	1061149	0.477921	0.0135434	-0.0187328	0.982694	-0.0182983	0.967332
lp_0295	lp_0295	lp_0295	transport protein, MMPL family	COG1511	Secondary metabolites biosynthesis, transport, and catabolism	1061148	0.546613	3.54231e-12	0.0015151	0.996653	-0.157907	0.217793
tag1	lp_0296	tag1	DNA-3-methyladenine glycosylase I	COG2818	Replication, recombination and repair	1061147	0.415111	0.000473954	-0.130614	0.655565	0.21916	0.448409
lp_0297	lp_0297	lp_0297	extracellular protein, CscC family	COG4886	Function unknown	1061146	-0.328607	0.00107339	-0.550657	4.67402e-06	-0.72818	0.156737
lp_0298	lp_0298	lp_0298	ABC transporter, permease protein	COG0577	Defense mechanisms	1061143	-1.05732	0.00020062	-0.565342	0.348826	0.730329	0.539494
lp_0299	lp_0299	lp_0299	ABC transporter, ATP-binding protein	COG1136	Defense mechanisms	1061142	-0.449818	0.0829549	-0.40659	0.502865	-0.0810683	1
lp_0300	lp_0300	lp_0300	membrane-bound protease, CAAX family	COG1266	Defense mechanisms	1061141	0.0587479	0.827575	-0.182185	0.798575	0.580378	0.389507
lp_0301	lp_0301	lp_0301	membrane-bound protease, CAAX family	COG1266	Defense mechanisms	1061140	-0.0716052	0.765281	-0.32449	0.504031	0.450935	0.505544
lp_0302	lp_0302	lp_0302	extracellular transglycosylase	COG1388	Cell wall/membrane/envelope biogenesis	1061136	-0.0108475	0.902212	-0.468386	2.2842e-08	-0.581796	0.000292743
lp_0304	lp_0304	lp_0304	extracellular transglycosylase	COG1388	Cell wall/membrane/envelope biogenesis	1061134	0.229959	0.0133871	-0.661321	1.14622e-14	-0.514233	6.34631e-05
gcsH1	lp_0305	gcsH1	glycine cleavage system, H protein	COG0509	Amino acid transport and metabolism	1061133	0.108509	0.517751	-0.26794	0.394467	-0.289978	0.393052
lp_0306	lp_0306	lp_0306	hypothetical protein		Unassigned	1061132	0.253108	0.0762299	-0.0187666	0.976347	0.060732	0.842288
lp_0307	lp_0307	lp_0307	hypothetical protein		Unassigned	1061130	0.0632095	0.723222	-0.232778	0.513858	-0.156024	0.654665
lp_0308	lp_0308	lp_0308	DNA helicase	COG1199	Transcription	1064061	0.0452682	0.666016	-0.087794	0.692587	0.03237	0.855443
lp_0309	lp_0309	lp_0309	hypothetical membrane protein		Unassigned	1062134	0.267387	0.279828	-0.427602	0.449583	0.0404875	1
ack2	lp_0310	ack2	acetate kinase	COG0282	Energy production and conversion	1061294	-0.687331	2.52984e-10	0.216569	0.00990232	0.00132637	0.996384
lp_0311	lp_0311	lp_0311	acetyltransferase, GNAT family	COG2153	General function prediction only	1062139	-1.32386	2.65296e-20	-0.56879	0.00278813	-0.668722	0.00212319
lp_0312	lp_0312	lp_0312	transcription regulator, MarR family	COG1846	Transcription	1062141	-0.71838	2.21563e-13	-0.293585	0.022455	-0.509549	0.00703599
ndh1	lp_0313	ndh1	NADH dehydrogenase	COG1252	Energy production and conversion	1062140	0.502988	1.23971e-10	-0.286679	0.000390553	-0.671335	3.12804e-06
lp_0314	lp_0314	lp_0314	hypothetical membrane protein		Unassigned	1064059	0.464449	0.0657345	-0.104733	0.905229	-0.0400714	1
potD	lp_0315	potD	spermidine/putrescine ABC transporter,substrate binding protein	COG0687	Amino acid transport and metabolism	1062145	-0.0855543	0.409326	0.104977	0.607725	-0.338808	0.0299876
potC	lp_0316	potC	spermidine/putrescine ABC transporter, permease protein	COG1177	Amino acid transport and metabolism	1062144	0.115774	0.332262	0.179754	0.51869	-0.0990143	0.692463
potB	lp_0317	potB	spermidine/putrescine ABC transporter, permease protein	COG1176	Amino acid transport and metabolism	1062142	0.103373	0.379992	0.098833	0.735517	-0.180851	0.533263
potA	lp_0318	potA	spermidine/putrescine ABC transporter,ATP-binding protein	COG3842	Amino acid transport and metabolism	1064060	-0.136301	0.188537	-0.0324463	0.899505	-0.296435	0.0530027
lp_0319	lp_0319	lp_0319	transcription regulator, spermidine/putrescine transport operon	COG1396	Transcription	1062146	-0.0805737	0.554763	0.165643	0.51007	-0.127919	0.640424
lp_0320	lp_0320	lp_0320	hypothetical protein	COG4405	Function unknown	1062147	-0.0703141	0.500548	0.0544895	0.802306	0.057654	0.819213
lp_0321	lp_0321	lp_0321	acetyltransferase, GNAT family	COG0454	Transcription	1062160	0.14604	0.186875	-0.00130146	0.998076	0.0303812	0.903442
lp_0322	lp_0322	lp_0322	acetyltransferase, GNAT family	COG0454	Transcription	1062152	0.204867	0.040951	-0.019042	0.955364	0.00160316	0.996384
lp_0324	lp_0324	lp_0324	hypothetical protein		Unassigned	1062149	-1.65436	1.96695e-41	-0.065632	0.915831	-0.512934	0.019551
lp_0325	lp_0325	lp_0325	acetoin transport repressor, GntR family	COG1725	Transcription	1062164	-0.629446	2.14473e-10	-0.398896	7.69424e-05	-0.751842	4.38135e-05
lp_0326	lp_0326	lp_0326	acetoin ABC transporter, ATP-binding protein	COG1131	Defense mechanisms	1062163	-0.440557	1.12209e-07	-0.223354	0.0214454	-0.522185	0.0034887
lp_0327	lp_0327	lp_0327	acetoin ABC transporter, permease protein		Unassigned	1062167	-0.513412	1.26264e-07	-0.230892	0.070523	-0.628995	2.00782e-06
acdH	lp_0329	acdH	acetaldehyde dehydrogenase	COG1012	Energy production and conversion	1062166	1.79171	6.06284e-58	-1.82613	4.99371e-121	1.40401	3.3693e-27
fba	lp_0330	fba	fructose-bisphosphate aldolase	COG0191	Carbohydrate transport and metabolism	1062165	-0.121386	0.137922	-0.0867845	0.493125	-0.263902	0.149537
xylP1	lp_0331	xylP1	carbohydrate (isoprimoverose like)/proton symporter, GPH family	COG2211	Carbohydrate transport and metabolism	1062169	0.872482	1.29066e-27	-0.505399	4.76003e-07	-0.803436	1.01421e-11
lp_0332	lp_0332	lp_0332	hypothetical membrane protein	COG0330	Post-translational modification, protein turnover, and chaperones	1062168	0.914111	5.5478e-21	-0.269437	0.10733	-0.194693	0.337431
lp_0333	lp_0333	lp_0333	hypothetical protein		Unassigned	1064062	1.14449	2.86975e-08	-0.184035	0.775315	0.261814	0.620794
pepD2	lp_0334	pepD2	dipeptidase	COG4690	Amino acid transport and metabolism	1062170	-0.637816	1.26238e-14	-0.0877161	0.599773	-0.121086	0.57551
lp_0335	lp_0335	lp_0335	hypothetical protein		Unassigned	1062172	-0.182019	0.0528373	-0.0766328	0.684706	-0.126041	0.57914
lp_0336	lp_0336	lp_0336	biotin transporter	COG1268	General function prediction only	1062171	0.00172445	0.993715	-0.192826	0.624488	0.192079	0.786405
birA1	lp_0337	birA1	biotin-[acetyl-CoA-carboxylase] ligase and biotin operon repressor	COG0340	Coenzyme transport and metabolism	1062138	0.288001	0.0197791	-0.10972	0.717458	0.0646697	0.867511
lp_0338	lp_0338	lp_0338	CHY zinc finger family protein	COG4357	Function unknown	1062136	0.20852	0.290696	-0.14408	0.798575	-0.112072	0.831016
dapC	lp_0339	dapC	LL-diaminopimelate aminotransferase, AAT family, PLP-dependent	COG0436	Amino acid transport and metabolism	1062135	1.39527	1.36105e-40	-0.0267424	0.938736	-0.0341641	0.894572
lp_0340	lp_0340	lp_0340	hypothetical protein		Unassigned	1062137	0.75261	7.4046e-13	-0.0433649	0.885991	-0.0969709	0.684369
tagG	lp_0343	tagG	teichoic acid ABC transporter, permease protein	COG1682	Carbohydrate transport and metabolism	1062197	-0.21275	0.0142669	0.0547383	0.798575	-0.236372	0.249315
tagH	lp_0344	tagH	teichoic acid ABC transporter, ATP-binding protein	COG1134	Carbohydrate transport and metabolism	1062178	-0.482619	4.38019e-10	-0.0806532	0.60211	-0.567432	0.000254395
lp_0346	lp_0346	lp_0346	hypothetical membrane protein		Unassigned	1064063	-1.40623	0.000189649	-0.739564	0.36938	0.296974	1
lp_0347	lp_0347	lp_0347	transcription regulator, PadR family	COG1695	Transcription	1062182	-0.200705	0.155533	-0.3265	0.128127	-0.102347	0.733619
lp_0348	lp_0348	lp_0348	multidrug-efflux transporter, major facilitator superfamily (MFS), EmrB family	COG0477	Amino acid transport and metabolism, Carbohydrate transport and metabolism, Inorganic ion transport and metabolism	1062179	-0.224026	0.0156415	-0.271622	0.00849633	0.00250407	0.992424
amtB	lp_0349	amtB	ammonium transport protein	COG0004	Inorganic ion transport and metabolism	1062189	-0.251956	0.216499	0.0344473	0.963309	0.206988	0.819682
hicD1	lp_0350	hicD1	L-2-hydroxyisocaproate dehydrogenase	COG0039	Energy production and conversion	1062187	-0.144514	0.666016	-0.390653	0.586711	0.817484	0.502664
lp_0351	lp_0351	lp_0351	hypothetical membrane protein		Unassigned	1062183	0.0242264	0.879233	5.17821e-05	0.99993	-0.218026	0.461064
zmp1	lp_0353	zmp1	extracellular zinc metalloproteinase, M10 family	COG5549	Post-translational modification, protein turnover, and chaperones	1062191	-0.200275	0.653746	-0.468878	1	0.68686	1
rpiA2	lp_0354	rpiA2	ribose 5-phosphate epimerase	COG0120	Carbohydrate transport and metabolism	1062190	0.113639	0.303538	-0.0120005	0.976347	-0.0399896	0.855443
lp_0355	lp_0355	lp_0355	multicopper oxidase	COG2132	Secondary metabolites biosynthesis, transport, and metabolism	1062192	1.02217	1.08167e-42	0.159083	0.158879	0.571771	6.50756e-05
lp_0357	lp_0357	lp_0357	hypothetical membrane protein, DUF1304 family	COG3759	Function unknown	1062194	0.222613	0.0458932	-0.00387956	0.992376	-0.177234	0.373781
lp_0358	lp_0358	lp_0358	phospholipid-binding protein	COG1881	General function prediction only	1062193	0.623005	1.35544e-11	0.0218884	0.952309	0.236361	0.306301
lp_0359	lp_0359	lp_0359	hypothetical protein, DUF2075 family	COG3410	Function unknown	1064064	0.118719	0.343642	-0.0590173	0.863033	0.349488	0.0651442
lp_0360	lp_0360	lp_0360	transcription regulator, Rrf2 family	COG1959	Transcription	1062196	0.294097	0.0324194	0.0839495	0.830202	0.458657	0.0806352
lp_0361	lp_0361	lp_0361	hypothetical protein		Unassigned	1062195	0.200153	0.162724	0.13497	0.694665	0.157468	0.589329
accB3	lp_0362	accB3	acetyl-CoA carboxylase, biotin carboxyl carrier protein	COG0511	Lipid transport and metabolism	1062198	-0.0668267	0.564895	-0.104615	0.613715	-0.301549	0.188619
lp_0363	lp_0363	lp_0363	purine nucleosidase	COG1957	Nucleotide transport and metabolism	1064065	0.435928	2.34913e-07	0.0590568	0.765073	0.26505	0.158968
lp_0364	lp_0364	lp_0364	short-chain dehydrogenase/oxidoreductase	COG0300	General function prediction only	1062173	0.199981	0.0583126	-0.0660836	0.798575	-0.0584593	0.784362
lp_0365	lp_0365	lp_0365	hypothetical membrane protein		Unassigned	1064017	-0.427563	0.00388986	-0.265324	0.460839	0.354442	0.603988
lp_0366	lp_0366	lp_0366	ribonuclease H-like protein	COG0328	Replication, recombination and repair	1064213	0.649236	0.0119923	-0.043856	0.967969	0.137582	1
choS	lp_0367	choS	glycine betaine/carnitine/choline ABC transporter, substrate binding and permease protein	COG1174 COG1732	Amino acid transport and metabolism	1062133	0.605639	4.56376e-14	-0.166035	0.175354	-0.347781	0.00306641
choQ	lp_0368	choQ	glycine betaine/carnitine/choline ABC transporter, ATP-binding protein	COG1125	Amino acid transport and metabolism	1061122	0.547967	1.25025e-11	-0.182718	0.156067	-0.458353	8.59867e-05
gshR1	lp_0369	gshR1	glutathione reductase	COG1249	Energy production and conversion	1064211	0.739482	2.28072e-26	-0.165365	0.135578	-0.328808	0.0254466
glpK	lp_0370	glpK	glycerol kinase	COG0554	Energy production and conversion	1064209	1.02467	0.00150146	-1.08868	1.90933e-22	-1.67571	2.92728e-24
glpD	lp_0371	glpD	glycerol-3-phosphate dehydrogenase,FAD-dependent	COG0578	Energy production and conversion	1061131	0.505674	0.196194	-1.18637	2.22786e-27	-1.5039	3.93922e-24
glpF3	lp_0372	glpF3	glycerol uptake facilitator protein	COG0580	Carbohydrate transport and metabolism	1064207	0.108567	0.803968	-1.07332	1.65883e-17	-1.15035	5.42861e-07
lp_0373	lp_0373	lp_0373	cell surface protein precursor, LPXTG-motif cell wall anchor	COG4932	Cell wall/membrane/envelope biogenesis	1064206	-0.728353	0.00127293	-0.426854	0.677155	0.666694	0.451242
lp_0374	lp_0374	lp_0374	extracellular protein, lysine-rich	COG1091	Cell wall/membrane/envelope biogenesis	1061138	0.0440382	0.713767	-0.0401364	0.90223	0.12956	0.57914
lp_0375	lp_0375	lp_0375	hypothetical protein		Unassigned	1061137	-0.0519746	0.759385	-0.0712248	0.867122	-0.0859121	0.790487
lp_0376	lp_0376	lp_0376	hypothetical membrane protein		Unassigned	1061139	0.20408	0.192426	0.204314	0.516409	0.0687335	0.841121
lp_0377	lp_0377	lp_0377	hypothetical membrane protein		Unassigned	1064205	-0.105947	0.459781	-0.00330641	0.996653	-0.152382	0.669194
lp_0379	lp_0379	lp_0379	hypothetical protein		Unassigned	1061145	0.0849169	0.453766	-0.109517	0.673765	-0.0803298	0.790487
lp_0381	lp_0381	lp_0381	ankyrin repeat family protein	COG0666	Carbohydrate transport and metabolism	1064203	-0.267556	0.20761	-0.114489	0.830202	-0.258718	0.530305
lp_0382	lp_0382	lp_0382	hypothetical membrane protein		Unassigned	1064200	0.102875	0.61566	0.00784719	0.992376	0.0555635	0.897285
lp_0383	lp_0383	lp_0383	hypothetical membrane protein		Unassigned	1061156	-0.352005	0.216499	0.0024129	0.998777	0.137769	1
lp_0384	lp_0384	lp_0384	hypothetical protein	COG5444	Intracellular trafficking, secretion, and vesicular transport, Extracellular structures	1064202	0.0556939	0.786396	0.013152	0.985939	0.00256018	0.996384
lp_0385	lp_0385	lp_0385	hypothetical protein		Unassigned	1064201	0.0995036	0.531088	0.105636	0.786946	-0.0509444	0.882581
lp_0386	lp_0387	lp_0387	hypothetical membrane protein		Unassigned	17494175	0.378681	0.0278471	0.0580033	0.9265	0.110088	0.781748
lp_0388	lp_0388	lp_0388	hypothetical protein		Unassigned	1064198	-0.0458703	0.765049	-0.0450381	0.928367	-0.0791268	0.837478
lp_0391	lp_0391	lp_0391	hypothetical membrane protein		Unassigned	1061167	0.156582	0.267237	-0.122794	0.736264	-0.281309	0.326869
thgA1	lp_0393	thgA1	galactoside O-acetyltransferase	COG0110	General function prediction only	1064196	-0.238115	0.129734	0.123733	0.735517	0.221522	0.455092
lp_0394	lp_0394	lp_0394	transport protein, major facilitator superfamily (MFS)	COG2814	Carbohydrate transport and metabolism	1061176	-0.193337	0.15779	-0.0270259	0.958036	0.154162	0.536671
lp_0395	lp_0395	lp_0395	hydrolase, HAD superfamily, Cof family	COG0561	General function prediction only	1064197	-0.0463552	0.756724	-0.00508387	0.992376	0.234283	0.295546
lp_0396	lp_0396	lp_0396	transcription regulator, AraC family	COG2207	Transcription	1061173	0.109159	0.38605	0.0863292	0.794099	0.191725	0.364136
lp_0397	lp_0397	lp_0397	hydrolase, HAD superfamily, Cof family	COG0561	General function prediction only	1061185	-0.384605	0.000116889	-0.0931512	0.683768	-0.110575	0.578217
valT	lp_0399	valT	branched-chain (main: valine) amino acid transporter, LIVCS family	COG1114	Amino acid transport and metabolism	1064193	1.20836	1.07956e-14	-0.583932	0.116707	0.734206	0.456658
napA1	lp_0400	napA1	Na(+)/H(+) antiporter	COG0475	Inorganic ion transport and metabolism	1061189	0.393816	0.000191736	-0.240477	0.213769	0.0511241	0.919638
lp_0402	lp_0402	lp_0402	hypothetical protein		Unassigned	1061193	0.157668	0.21434	-0.17763	0.629403	-0.176582	0.433353
plnR	lp_0403	plnR	plantaricin biosynthesis protein PlnR		Unassigned	1064191	-0.235481	0.362006	-0.0537997	0.952271	-0.0680437	1
plnL	lp_0404	plnL	bacteriocin immunity protein PlnL		Unassigned	1061196	0.0515259	0.78219	-0.0124161	0.985558	0.116289	0.780974
plnK	lp_0405	plnK	bacteriocin precursor peptide PlnK		Unassigned	1064190	0.274436	0.445439	0.0637143	1	-0.0408028	1
plnJ	lp_0406	plnJ	bacteriocin precursor peptide PlnJ		Unassigned	1064185	-0.257552	0.437002	-0.198532	0.820203	0.0891433	1
plnM	lp_0409	plnM	bacteriocin immunity protein PlnM		Unassigned	1061205	-0.690414	0.0427845	-0.331302	0.741926	0.183527	1
plnN	lp_0410	plnN	bacteriocin precursor peptide PlnN		Unassigned	1064186	-0.555078	0.0414319	-0.348081	0.598269	0.409187	0.653375
plnO	lp_0411	plnO	plantaricin biosynthesis protein PlnO	COG0463	Cell wall/membrane/envelope biogenesis	1061215	-0.515969	0.0112062	-0.101232	0.877362	0.150507	0.76886
plnP	lp_0412	plnP	bacteriocin immunity protein PlnP,membrane-bound protease CAAX family	COG1266	Defense mechanisms	1061231	-0.198083	0.394278	0.0613616	0.935303	0.301477	0.546342
plnQ	lp_0413	plnQ	plantaricin biosynthesis protein PlnQ		Unassigned	1061273	-0.603315	0.0401807	-0.129187	0.886793	0.29822	1
plnA	lp_0415	plnA	plantaricin A precursor peptide, induction factor		Unassigned	1064174	-0.0964918	0.729451	0.0363526	0.967969	0.334812	0.540314
plnB	lp_0416	plnB	two-componet system histidine protein kinase PlnB%3B sensor protein	COG3290	Signal transduction mechanisms	1061276	0.256539	0.0276797	0.0696742	0.830202	0.0287828	0.910799
plnC	lp_0417	plnC	two-component response regulator PlnC,activator	COG3279	Transcription	1061285	0.298298	0.0156592	0.15209	0.583031	0.211632	0.473819
plnD	lp_0418	plnD	two-component response regulator PlnD,repressor	COG3279	Transcription	1064173	0.267616	0.0153289	0.0321466	0.928367	0.0518928	0.829672
plnI	lp_0419	plnI	bacteriocin immunity protein PlnI,membrane-bound protease CAAX family	COG1266	Defense mechanisms	1061281	-0.284955	0.137922	-0.159648	0.740293	0.124367	0.81063
plnF	lp_0421	plnF	bacteriocin precursor peptide PlnF		Unassigned	1061287	-0.0725356	0.732465	-0.165233	0.744593	-0.0230016	0.96555
plnE	lp_0422	plnE	bacteriocin precursor peptide PlnE		Unassigned	1064171	0.0416704	0.866835	-0.0815271	0.901493	0.448561	0.495998
plnG	lp_0423	plnG	bacteriocin ABC-transporter, ATP-binding and permease protein PlnG	COG2274	Defense mechanisms	1061291	-0.687532	0.000804952	-0.411434	0.267218	0.443318	0.613739
plnH	lp_0424	plnH	bacteriocin ABC transporter, accessory factor PlnH	COG0845	Cell wall/membrane/envelope biogenesis	1061300	-0.542654	0.0163678	-0.216257	0.74563	0.557645	0.542393
plnU	lp_0426	plnU	hypothetical membrane protein PlnU,membrane-bound protease CAAX family	COG1266	Defense mechanisms	1061308	-0.372642	0.0126483	-0.0201617	0.971864	0.106609	0.831016
plnV	lp_0428	plnV	hypothetical membrane protein plnV,membrane-bound protease CAAX family	COG1266	Defense mechanisms	1061306	-0.240693	0.18768	-0.143044	0.766791	0.195663	0.732695
plnW	lp_0429	plnW	hypothetical membrane protein PlnW,membrane-bound protease CAAX family	COG1266	Defense mechanisms	1064167	-0.137382	0.449108	-0.0348415	0.955364	0.317463	0.513468
txe	lp_0430	txe	toxin-antitoxin system, toxin, HigB family (pseudogene)	COG3549	General function prediction only	1064166	0.146041	0.465892	-0.0917044	0.886949	-0.302349	0.475861
axe	lp_0431	axe	toxin-antitoxin system, antitoxin, HigA family	COG3093	General function prediction only	1061323	0.270668	0.122868	0.0208787	0.976347	-0.182707	0.621773
lp_0432	lp_0432	lp_0432	DNA helicase	COG3973	General function prediction only	1064165	0.864639	1.48422e-20	0.00486029	0.989091	-0.417137	0.00423086
lp_0433	lp_0433	lp_0433	carbon-nitrogen hydrolase family protein	COG0388	General function prediction only	1061327	1.884	3.49348e-34	-0.221571	0.587071	0.268738	0.667232
trpS	lp_0434	trpS	tryptophan-tRNA synthetase	COG0180	Translation, ribosomal structure and biogenesis	1061325	-0.314676	0.000126529	-0.0371133	0.870654	-0.234769	0.182744
lp_0435	lp_0435	lp_0435	transcription regulator, GntR family	COG2188	Transcription	1064164	-1.55195	1.45907e-29	-0.124586	0.606843	0.434775	0.0121978
pts7C	lp_0436	pts7C	PTS system, cellobiose-specific EIIC component	COG1455	Carbohydrate transport and metabolism	1061332	-1.60863	1.40084e-49	-0.0390089	0.886793	0.521206	2.48262e-05
lp_0438	lp_0438	lp_0438	hypothetical protein, DUF3284 family		Unassigned	1064162	-1.81434	1.91238e-33	0.0155377	0.973772	0.347688	0.110611
pts8C	lp_0439	pts8C	PTS system, cellobiose-specific EIIC component	COG1455	Carbohydrate transport and metabolism	1064160	-1.15687	3.34182e-15	-0.102139	0.791356	0.231741	0.539378
pbg1	lp_0440	pbg1	6-phospho-beta-glucosidase	COG2723	Carbohydrate transport and metabolism	1064159	-0.937914	9.71427e-21	-0.163665	0.433728	-0.0061371	0.98012
lp_0441	lp_0441	lp_0441	bifunctional protein: transcription regulator%3B sugar kinase, ROK family	COG1940	Transcription	1061350	-0.580527	8.38544e-08	-0.0788153	0.790555	0.124044	0.666573
lp_0442	lp_0442	lp_0442	transcription regulator, RpiR family	COG1737	Transcription	1064155	0.0887559	0.40066	0.0519612	0.833811	-0.0605712	0.748529
dus1	lp_0443	dus1	tRNA-dihydrouridine synthase	COG0042	Translation, ribosomal structure and biogenesis	1064157	0.360255	4.08031e-05	-0.0574676	0.804236	-0.280427	0.131818
lp_0444	lp_0444	lp_0444	hypothetical protein		Unassigned	1061361	0.0118092	0.928084	-0.139695	0.618118	-0.0730782	0.827956
lp_0445	lp_0445	lp_0445	hypothetical protein		Unassigned	1064156	0.0584652	0.681587	-0.00767812	0.985939	-0.222339	0.34215
ppx1	lp_0446	ppx1	exopolyphosphatase	COG0248	Nucleotide transport and metabolism, Inorganic ion transport and metabolism	1061359	0.248384	0.0112047	-0.0924646	0.682764	0.0299902	0.884976
mvaA	lp_0447	mvaA	hydroxymethylglutaryl-CoA reductase	COG1257	Lipid transport and metabolism	1064154	0.328629	0.000192225	-0.0772697	0.70308	-0.000184059	0.998486
lp_0448	lp_0448	lp_0448	hypothetical protein		Unassigned	1061365	0.432491	1.48268e-06	-0.0102311	0.976347	-0.0595071	0.794794
lp_0449	lp_0449	lp_0449	NAD-dependent deacetylase, SIR2 family	COG0846	Transcription	1064153	0.447316	7.68829e-06	-0.00274376	0.996653	0.0788153	0.76886
lp_0450	lp_0450	lp_0450	hypothetical protein, DUF72 family	COG1801	Function unknown	1064150	0.271032	0.00255349	-0.0868183	0.643992	-0.120357	0.48482
lp_0452	lp_0452	lp_0452	phosphohydrolase, MutT/nudix family	COG1051	Nucleotide transport and metabolism	1061378	-0.0491776	0.734942	-0.0438979	0.910888	0.0251908	0.962017
metS	lp_0454	metS	methionine-tRNA synthetase	COG0073 COG0143	Translation, ribosomal structure and biogenesis	1064149	-0.0518517	0.545227	-0.0416747	0.819843	-0.155041	0.492781
lp_0455	lp_0455	lp_0455	drug resistance transpor protein, major facilitator superfamily (MFS), Bcr/CflA subfamily	COG2814	Carbohydrate transport and metabolism	1061384	0.0369076	0.751276	-0.0422388	0.88318	-0.389767	0.121735
lp_0456	lp_0456	lp_0456	DNase, TatD family	COG0084	Replication, recombination and repair	1061382	0.0307607	0.757068	0.0394806	0.876997	-0.0827304	0.755065
lp_0457	lp_0457	lp_0457	topoisomerase/primase family protein	COG1658	Replication, recombination and repair	1064148	0.0306217	0.776093	-0.00790887	0.985537	-0.0860605	0.716131
lp_0458	lp_0458	lp_0458	dimethyladenosine transferase	COG0030	Translation, ribosomal structure and biogenesis	1064147	-0.0868665	0.38574	-0.00517809	0.985939	-0.299639	0.0985225
lp_0459	lp_0459	lp_0459	hypothetical protein, DUF1021 family	COG4466	Function unknown	1061391	0.133401	0.160812	-0.0171103	0.942645	-0.0513487	0.840346
ispE	lp_0460	ispE	4-diphosphocytidyl-2-C-methyl-D-erythritol kinase	COG1947	Lipid transport and metabolism	1064146	-0.116574	0.256123	0.0446785	0.863033	-0.0203593	0.919013
lp_0461	lp_0461	lp_0461	cell surface hydrolase, membrane-bound	COG1073	Function unknown	1064144	0.563133	1.83248e-09	-0.0174518	0.961255	-0.0155227	0.944338
znuC	lp_0463	znuC	zinc/iron ABC transporter, ATP-binding protein	COG1121	Inorganic ion transport and metabolism	1061395	-0.290328	0.00713548	-0.0892409	0.722924	-0.169186	0.434252
znuB	lp_0464	znuB	zinc/iron ABC transporter, permease protein	COG1108	Inorganic ion transport and metabolism	1064145	-0.480685	3.18905e-07	-0.184844	0.224117	-0.167144	0.48442
purR	lp_0466	purR	purine biosynthesis operon repressor,phosphoribosyltransferase	COG0503	Nucleotide transport and metabolism	1061400	-0.139872	0.13697	0.0817895	0.641518	-0.387577	0.0235031
glmU	lp_0467	glmU	UDP-N-acetylglucosamine pyrophosphorylase	COG1207	Cell wall/membrane/envelope biogenesis	1064143	-0.258548	0.00120585	-0.0222855	0.9265	-0.335026	0.0707114
bla1	lp_0469	bla1	beta-lactamase	COG2367	Defense mechanisms	1061404	-0.342119	0.00102275	0.0178277	0.962929	0.0327889	0.886807
prs1	lp_0471	prs1	ribose-phosphate pyrophosphokinase	COG0462	Nucleotide transport and metabolism	1061409	-0.589729	1.28102e-13	-0.0449575	0.810699	-0.173227	0.454721
lp_0472	lp_0472	lp_0472	hypothetical membrane protein, DUF218 family	COG1434	Function unknown	1064142	0.166698	0.065901	0.199338	0.0712272	0.202233	0.295782
lp_0473	lp_0473	lp_0473	lipoprotein precursor		Unassigned	1061407	-0.00345016	0.970059	0.135605	0.267247	0.0708971	0.714765
lp_0475	lp_0475	lp_0475	hydrolase, HAD superfamily, Cof family	COG0561	General function prediction only	1061415	-0.0252108	0.803968	-0.11809	0.568525	-0.105004	0.612681
lp_0476	lp_0476	lp_0476	metal-dependent phosphohydrolase, HD family	COG1078	General function prediction only	1064141	-0.00832745	0.933428	-0.0887272	0.671966	-0.0464362	0.831016
lp_0477	lp_0477	lp_0477	lipoate-protein ligase A	COG0095	Coenzyme transport and metabolism	1061420	-0.0560289	0.635162	-0.0435948	0.895971	-0.0119663	0.955133
lp_0479	lp_0479	lp_0479	hypothetical protein, DUF1934 family	COG4506	Function unknown	1061433	0.262575	0.0200136	-0.121319	0.653949	-0.216578	0.366191
rpoE	lp_0480	rpoE	DNA-directed RNA polymerase, delta subunit	COG3343	Transcription	1064139	-0.381112	1.6025e-05	-0.0480292	0.830202	-0.41098	0.0181422
pyrG	lp_0481	pyrG	CTP synthase	COG0504	Nucleotide transport and metabolism	1061431	-0.748385	9.20857e-16	0.361022	1.68423e-06	0.589528	1.60929e-05
lp_0482	lp_0482	lp_0482	transcriptional activator, Rgg/GadR/MutR family	COG1396	Transcription	1061440	2.06061	3.3131e-62	0.132756	0.593249	-0.651198	0.000680961
lp_0483	lp_0483	lp_0483	lysine biosynthesis protein LysW		Unassigned	1064133	0.313378	0.403206	-0.198594	1	0.561261	1
lp_0484	lp_0484	lp_0484	ATP-dependent carboxylate-amine/thiol ligase family protein	COG0189	Coenzyme transport and metabolism	1061443	0.237093	0.294671	-0.265555	0.664567	0.271665	0.69242
lp_0485	lp_0485	lp_0485	hypothetical protein		Unassigned	1061454	0.432369	0.0463791	0.0222331	0.985537	0.426454	0.59096
lp_0486	lp_0486	lp_0486	pyridoxal-phosphate-dependent aminotransferase	COG0399	Cell wall/membrane/envelope biogenesis	1064066	0.385643	0.04081	-0.231824	0.653949	0.339774	0.641374
argC1	lp_0487	argC1	N-acetyl-gamma-glutamyl-phosphate reductase	COG0002	Amino acid transport and metabolism	1061450	0.209668	0.336672	-0.109905	0.878638	0.155247	0.824665
lp_0488	lp_0488	lp_0488	bifunctional protein: acetyl-glutamate kinase%3B acetyl-ornithine deacetylase	COG0548 COG0624	Amino acid transport and metabolism	1061467	0.207818	0.18601	-0.0275086	0.96235	0.282806	0.576712
tkt1A	lp_0489	tkt1A	transketolase, thiamine diphosphate binding domain	COG3959	Carbohydrate transport and metabolism	1062230	0.103624	0.611545	-0.150509	0.77773	0.282315	0.634777
lp_0490	lp_0490	lp_0490	NADPH-dependent FMN reductase	COG0655	General function prediction only	1061471	0.298181	0.184103	0.0950028	0.895971	0.163093	0.761213
tkt1B	lp_0491	tkt1B	transketolase, pyrimidine-binding domain	COG3958	Carbohydrate transport and metabolism	1061472	0.122878	0.565778	0.0119415	0.987594	-0.0304752	0.956846
lp_0492	lp_0492	lp_0492	transport protein, major facilitator superfamily (MFS)	COG2271	Carbohydrate transport and metabolism	1061474	0.39861	0.00203128	0.104521	0.758637	0.085158	0.796226
lp_0493	lp_0493	lp_0493	hypothetical protein	COG0439	Lipid transport and metabolism	1063313	0.382927	0.000292622	0.151848	0.510427	-0.0382933	0.893372
deoR	lp_0495	deoR	deoxyribonucleoside regulator, putative inducer deoxyribose 5-P	COG2390	Transcription	1061475	0.493531	1.60318e-07	-0.0516032	0.863033	0.779495	2.86805e-05
deoC	lp_0497	deoC	deoxyribose-phosphate aldolase	COG0274	Nucleotide transport and metabolism	1061480	1.95087	1.51383e-81	-0.246141	0.163011	3.48365	1.32219e-100
deoP	lp_0498	deoP	deoxyribose transporter	COG0738	Carbohydrate transport and metabolism	1061481	1.91145	7.07985e-72	-0.093666	0.692587	3.79658	1.34422e-122
deoM	lp_0499	deoM	deoxyribose mutarotase		Unassigned	1061483	1.86522	1.51383e-81	-0.152756	0.440234	3.91308	8.03804e-102
deoK	lp_0500	deoK	deoxyribokinase	COG0524	Carbohydrate transport and metabolism	1061484	1.6759	1.54332e-84	-0.0903807	0.709976	3.68479	1.9165e-115
serS1	lp_0501	serS1	serine-tRNA synthetase	COG0172	Translation, ribosomal structure and biogenesis	1061485	0.298321	0.0101692	3.38585	0	-0.460873	0.00130257
sdaC	lp_0502	sdaC	serine transporter	COG0814	Amino acid transport and metabolism	1061487	-1.98759	1.3191e-78	4.12101	0	-2.20437	1.92364e-15
sdhB	lp_0505	sdhB	L-serine dehydratase, beta subunit	COG1760	Amino acid transport and metabolism	1061489	-0.993935	6.41811e-17	4.02655	0	-1.71639	1.52953e-24
sdhA	lp_0506	sdhA	L-serine dehydratase, alpha subunit	COG1760	Amino acid transport and metabolism	1061492	-0.710393	1.54179e-11	3.99425	0	-1.37387	1.2905e-08
lp_0507	lp_0507	lp_0507	hypothetical protein	COG2964	Function unknown	1061493	-0.674516	2.7382e-08	3.62496	0	-1.83665	1.64555e-33
lp_0509	lp_0509	lp_0509	hypothetical protein		Unassigned	1061499	2.95572	5.15247e-113	-0.671585	0.00895844	1.83241	2.65049e-24
murA1	lp_0510	murA1	UDP-N-acetylglucosamine 1-carboxyvinyltransferase	COG0766	Cell wall/membrane/envelope biogenesis	1061497	-0.0273671	0.773055	-0.136793	0.273189	-0.0515243	0.829749
rho	lp_0511	rho	transcription terminator factor Rho	COG1158	Transcription	1061500	-0.125844	0.147396	-0.159691	0.23074	-0.114824	0.62633
rpmE	lp_0512	rpmE	50S ribosomal protein L31	COG0254	Translation, ribosomal structure and biogenesis	1061502	-0.801771	2.90478e-18	-0.111631	0.568525	-0.744055	6.50756e-05
lp_0513	lp_0513	lp_0513	hypothetical protein	COG1503	Translation, ribosomal structure and biogenesis	1061504	1.40866	9.98759e-31	-0.275167	0.407544	0.443507	0.117736
srtA	lp_0514	srtA	sortase A	COG3764	Cell wall/membrane/envelope biogenesis	1061503	0.175731	0.093014	-0.126522	0.547687	-0.158154	0.476262
lp_0515	lp_0515	lp_0515	hypothetical protein, LemA family	COG1704	Function unknown	1061508	0.150406	0.110174	-0.162702	0.254193	-0.255337	0.244718
htpX	lp_0516	htpX	cell surface zinc metalloproteinase	COG0501	Post-translational modification, protein turnover, and chaperones	1064137	0.242383	0.00590314	-0.163723	0.327751	-0.306595	0.0939271
lp_0517	lp_0517	lp_0517	hypothetical protein		Unassigned	1061796	0.359777	1.2569e-05	-0.0598521	0.814647	-0.122966	0.535938
murF	lp_0518	murF	UDP-N-acetylmuramoylalanyl-D-glutamyl-2, 6-diaminopimelate-D-alanyl-D-alanine ligase	COG0770	Cell wall/membrane/envelope biogenesis	1061788	-0.156984	0.0806619	-0.0766692	0.653949	-0.188113	0.350457
rhe1	lp_0520	rhe1	ATP-dependent RNA helicase	COG0513	Replication, recombination and repair	1061824	-0.536161	4.48858e-13	-0.275888	0.00248624	-0.940216	6.73673e-09
acpS	lp_0522	acpS	holo-[acyl-carrier protein] synthase	COG0736	Lipid transport and metabolism	1061816	-0.549806	1.06556e-07	-0.226034	0.144343	-0.445745	0.0108194
alr	lp_0523	alr	alanine racemase	COG0787	Cell wall/membrane/envelope biogenesis	1061815	-0.439532	2.19143e-07	-0.112103	0.522348	-0.31646	0.0284465
lp_0524	lp_0524	lp_0524	toxin-antitoxin system, toxin component DNA-binding protein, PemK/MazF family	COG2337	Signal transduction mechanisms	1061813	0.0761177	0.384229	0.0332229	0.877362	-0.254927	0.190846
kup1	lp_0525	kup1	potassium uptake protein	COG3158	Inorganic ion transport and metabolism	1061850	1.40355	4.43047e-43	-0.210777	0.0598754	-0.775343	7.01554e-12
carB	lp_0526	carB	carbamoyl-phosphate synthase, large subunit	COG0458	Amino acid transport and metabolism	1061848	-0.174848	0.618323	-0.604172	0.387335	1.02195	0.427598
carA	lp_0527	carA	carbamoyl-phosphate synthase, small subunit	COG0505	Amino acid transport and metabolism	1061839	-0.142069	0.789861	-0.738155	1	0.890034	1
argC2	lp_0528	argC2	N-acetyl-gamma-glutamyl-phosphate reductase	COG0002	Amino acid transport and metabolism	1061865	-0.643842	0.0267856	-0.659925	0.273189	0.599793	0.591991
argJ	lp_0529	argJ	bifunctional protein: ornithine acetyltransferase%3B N-acetylglutamate synthase	COG1364	Amino acid transport and metabolism	1061854	-0.436172	0.111399	-0.414267	0.568525	0.530455	0.57914
argB	lp_0530	argB	acetylglutamate kinase	COG0548	Amino acid transport and metabolism	1061853	-0.274686	0.357749	-0.420316	0.507147	0.506755	1
argD	lp_0531	argD	acetylornithine aminotransferase	COG4992	Amino acid transport and metabolism	1061852	-0.692734	0.000838367	-0.560144	0.144343	0.343135	0.705019
argF	lp_0532	argF	ornithine carbamoyltransferase	COG0078	Amino acid transport and metabolism	1061878	-0.434187	0.0965856	-0.461987	0.379774	0.364062	0.719022
lp_0533	lp_0533	lp_0533	transport protein, QueT family	COG4708	Function unknown	1061874	-0.500151	5.01353e-08	-0.0500888	0.830577	-0.775075	2.31813e-08
lp_0535	lp_0535	lp_0535	hypothetical protein	COG0517	Function unknown	1061870	2.64286	2.78947e-88	-0.207148	0.479051	-0.127931	0.69425
lp_0536	lp_0536	lp_0536	cell surface protein, ErfK/YbiS/YcfS/YnhG family	COG1376	Cell cycle control, cell division, chromosome partitioning	1061885	0.53011	5.13875e-09	-0.027383	0.9301	-0.0566935	0.806936
ldhL1	lp_0537	ldhL1	L-lactate dehydrogenase	COG0039	Energy production and conversion	1061886	-0.0210664	0.810041	-0.103084	0.37745	-0.196448	0.180535
pth	lp_0538	pth	peptidyl-tRNA hydrolase	COG0193	Translation, ribosomal structure and biogenesis	1061883	0.163234	0.175858	0.0217118	0.955364	-0.208851	0.376914
mfd	lp_0539	mfd	transcription-repair coupling factor	COG1197	Replication, recombination and repair	1061882	0.0661589	0.453766	-0.0870955	0.56789	-0.271934	0.00388044
lp_0540	lp_0540	lp_0540	polysaccharide transporter	COG2244	General function prediction only	1061893	-0.151807	0.0738716	-0.166301	0.212946	-0.307751	0.0167759
lp_0541	lp_0541	lp_0541	ribosome-associated heat shock protein	COG1188	Translation, ribosomal structure and biogenesis	1061892	-0.321579	0.0116762	-0.380967	0.0289472	-0.667677	0.00333392
divIC	lp_0542	divIC	septum formation initiator	COG2919	Cell cycle control, cell division, chromosome partitioning	1061890	-0.233267	0.0180199	-0.0208152	0.942645	-0.346727	0.099709
lp_0543	lp_0543	lp_0543	RNA binding protein, contains ribosomal protein S1 domain	COG1098	Translation, ribosomal structure and biogenesis	1061900	-0.232119	0.0113117	-0.0573407	0.75151	-0.284543	0.155206
tilS	lp_0545	tilS	tRNA(Ile)-lysidine synthase	COG0037	Cell cycle control, cell division, chromosome partitioning	1061899	-0.117439	0.173393	0.0169234	0.952474	-0.0614145	0.777977
hprT	lp_0546	hprT	hypoxanthine-guanine phosphoribosyltransferase	COG0634	Nucleotide transport and metabolism	1061896	-0.0736483	0.411426	0.0421581	0.830202	-0.106574	0.643132
ftsH	lp_0547	ftsH	cell division protein FtsH, ATP-dependent zinc metallopeptidase	COG0465	Post-translational modification, protein turnover, and chaperones	1061904	0.16729	0.0283697	0.0213883	0.9265	-0.201869	0.326869
hsp33	lp_0548	hsp33	heat shock protein HSP33	COG1281	Post-translational modification, protein turnover, and chaperones	1061902	-0.233257	0.0224721	0.0538509	0.828797	-0.138908	0.434504
dus2	lp_0549	dus2	tRNA-dihydrouridine synthase	COG0042	Translation, ribosomal structure and biogenesis	1061901	-0.168027	0.0721295	0.0682824	0.739796	-0.0604868	0.724283
lysS	lp_0550	lysS	lysine-tRNA synthetase	COG1190	Translation, ribosomal structure and biogenesis	1061906	-0.497266	1.1421e-09	-0.0215965	0.915831	-0.299143	0.0939271
dtpT	lp_0551	dtpT	di-/tripeptide transport protein	COG3104	Amino acid transport and metabolism	1064224	0.524145	1.21208e-11	-0.000149256	0.99948	-0.701277	5.57974e-08
lp_0552	lp_0552	lp_0552	phosphoesterase	COG1409	Function unknown	1064223	-0.0969704	0.358975	-0.0204291	0.951594	-0.0632798	0.780296
lp_0554	lp_0554	lp_0554	hypothetical protein		Unassigned	1064220	0.612675	9.45245e-06	-0.0864229	0.835197	-0.0848067	0.83015
lp_0555	lp_0555	lp_0555	hypothetical protein	COG1917	Replication, recombination and repair	1064219	0.157744	0.272785	-0.019747	0.971295	0.0521286	0.868818
lp_0556	lp_0556	lp_0556	hypothetical protein	COG1917	Function unknown	1064218	0.187702	0.151169	0.0505489	0.8991	-0.0257763	0.934895
lp_0557	lp_0557	lp_0557	serine/threonine protein phosphatase	COG0639	Signal transduction mechanisms	1064226	0.0643839	0.571653	-0.0853915	0.736735	0.0441116	0.849581
lp_0558	lp_0558	lp_0558	di-and tricarboxylate transporter	COG1055	Inorganic ion transport and metabolism	1064227	1.03147	6.24511e-06	-0.00191829	0.998777	0.498512	0.515944
pnuC2	lp_0559	pnuC2	ribosyl nicotinamide transporter, PnuC-like	COG3201	Coenzyme transport and metabolism	1064228	0.544256	1.05419e-08	-0.106024	0.561529	-1.31184	7.08494e-30
proC	lp_0561	proC	pyrroline-5-carboxylate reductase	COG0345	Amino acid transport and metabolism	1064229	0.325373	0.000140799	0.0617664	0.786946	0.226202	0.0776734
nagA	lp_0562	nagA	N-acetylglucosamine-6-phosphate deacetylase	COG1820	Carbohydrate transport and metabolism	1064231	0.0576276	0.509705	-0.177273	0.0990516	0.124895	0.580126
lp_0563	lp_0563	lp_0563	transcription regulator, GntR family	COG2188	Transcription	1064230	-0.0579836	0.622445	-0.256661	0.056731	0.0704627	0.780862
tagA	lp_0564	tagA	N-acetylglucosaminyl-diphospho-undecaprenol N-acetyl-beta-D-mannosaminyltransferase	COG1922	Cell wall/membrane/envelope biogenesis	1064232	0.579292	1.33607e-12	0.079754	0.69587	0.0107336	0.960577
nadC1	lp_0565	nadC1	nicotinate phosphoribosyltransferase	COG1488	Coenzyme transport and metabolism	1064234	-0.0997317	0.235238	0.0673518	0.705169	-0.0500156	0.828623
nadE	lp_0566	nadE	NAD synthase	COG0171	Coenzyme transport and metabolism	1064235	-0.0481108	0.626286	0.019047	0.943991	-0.00862364	0.970855
pacL2	lp_0567	pacL2	cation transporting P-type ATPase	COG0474	Inorganic ion transport and metabolism	1064236	0.510778	2.12027e-10	-0.0540612	0.781519	-0.54057	1.20555e-06
lp_0568	lp_0568	lp_0568	hypothetical protein		Unassigned	1064237	0.357683	3.64088e-06	0.00784195	0.980539	-0.450216	0.0356377
tex	lp_0569	tex	transcription accessory protein, contains S1 RNA binding domain	COG2183	Transcription	1064238	0.0277104	0.777523	-0.0582345	0.79273	-0.19546	0.168493
lp_0570	lp_0570	lp_0570	metallopeptidase, SprT family	COG3091	Function unknown	1064239	0.118469	0.424598	0.0123749	0.985537	0.0163984	0.960164
hom2	lp_0571	hom2	homoserine dehydrogenase	COG0460	Amino acid transport and metabolism	1064233	0.187048	0.0319211	0.00778308	0.977369	-0.224881	0.258299
thrB	lp_0572	thrB	homoserine kinase	COG0083	Amino acid transport and metabolism	1064240	0.292335	0.000532421	0.0815656	0.652908	-0.161175	0.409838
lp_0574	lp_0574	lp_0574	extracellular protein	COG4990	Function unknown	1061524	-0.406245	0.041624	0.115407	0.820447	0.521409	0.352937
pts9AB	lp_0575	pts9AB	PTS system, mannose-specific EIIAB component	COG2893 COG3444	Carbohydrate transport and metabolism	1061523	-0.355034	0.000390805	-0.126985	0.330207	1.10695	1.96269e-16
pts9C	lp_0576	pts9C	PTS system, mannose-specific EIIC component	COG3715	Carbohydrate transport and metabolism	1061530	-0.438005	0.000284446	-0.131991	0.460839	0.969398	1.04992e-14
pts9D	lp_0577	pts9D	PTS system, mannose-specific EIID component	COG3716	Carbohydrate transport and metabolism	1061529	-0.495643	5.65101e-06	-0.140688	0.395115	0.972927	2.48324e-13
npsA	lp_0578	npsA	non-ribosomal peptide synthetase NpsA	COG1020	Secondary metabolites biosynthesis, transport, and metabolism	1061532	-0.790778	2.17705e-21	0.024785	0.923238	0.656974	1.82776e-07
panD	lp_0579	panD	aspartate 1-decarboxylase	COG0853	Coenzyme transport and metabolism	1061538	-0.691159	1.89705e-06	-0.131754	0.706857	-0.0328743	0.91907
lp_0580	lp_0580	lp_0580	metal-dependent phosphohydrolase, HD family	COG1713	Coenzyme transport and metabolism	1061533	-0.614151	3.45243e-09	-0.0550036	0.842975	-0.145014	0.481237
npsB	lp_0581	npsB	non-ribosomal peptide synthetase NpsB	COG1020	Secondary metabolites biosynthesis, transport, and metabolism	1061536	-0.43936	3.24606e-07	-0.00640171	0.985537	-0.0317167	0.869222
npsC	lp_0582	npsC	4'-phosphopantetheinyl transferase	COG2091	Coenzyme transport and metabolism	1061542	-0.29576	0.0277777	0.0426723	0.905229	-0.0769354	0.786405
lp_0583	lp_0583	lp_0583	hypothetical protein, DUF956 family	COG4687	Function unknown	1061541	-0.310848	0.00233227	-0.0780905	0.75151	-0.372642	0.0850243
lp_0584	lp_0584	lp_0584	transport protein, major facilitator superfamily (MFS)	COG0477	Amino acid transport and metabolism, Carbohydrate transport and metabolism, Inorganic ion transport and metabolism	1061537	-0.290731	0.0227051	-0.0524548	0.893123	-0.0890272	0.770247
manR	lp_0585	manR	sigma54 activator, mannose PTS operon regulator	COG3933	Transcription	1061540	-0.0610572	0.49014	0.0892806	0.536262	0.0176462	0.928833
pts10A	lp_0586	pts10A	PTS system, mannose-specific EIIAcomponent	COG2893	Carbohydrate transport and metabolism	1061539	-0.0952659	0.382473	0.167695	0.32122	-0.0977709	0.612954
pts10B	lp_0587	pts10B	PTS system, mannose-specific EIIB component	COG3444	Carbohydrate transport and metabolism	1061552	-0.0373825	0.751516	0.134125	0.46895	0.0224886	0.918586
fabH1	lp_0588	fabH1	3-oxoacyl-[acyl-carrier protein] synthase III	COG0332	Lipid transport and metabolism	1061551	-0.0527439	0.595684	0.0266045	0.918794	-0.167006	0.470315
accB1	lp_0589	accB1	acetyl-CoA carboxylase, biotin carboxyl carrier protein	COG0511	Lipid transport and metabolism	1061547	-0.374055	0.000707749	-0.0828501	0.753109	-0.495605	0.0064451
accC1	lp_0590	accC1	acetyl-CoA carboxylase, biotin carboxylase subunit	COG0439	Lipid transport and metabolism	1061544	-0.15123	0.0755828	0.00931387	0.976347	-0.214597	0.306301
accD1	lp_0591	accD1	acetyl-CoA carboxylase, carboxyl transferase subunit beta	COG0777	Lipid transport and metabolism	1061543	-0.216342	0.0233876	-0.0515612	0.830202	-0.248667	0.165473
accA1	lp_0592	accA1	acetyl-CoA carboxylase, carboxyl transferase subunit alpha	COG0825	Lipid transport and metabolism	1061563	-0.164018	0.089882	0.0455807	0.879273	-0.165362	0.497682
lp_0593	lp_0593	lp_0593	transcriptional attenuator, cell envelope-related, LytR family	COG1316	Transcription	1061550	0.111334	0.244167	-0.063166	0.735798	-0.268606	0.245831
mleP1	lp_0594	mleP1	malate transport protein	COG0679	General function prediction only	1061554	0.936492	4.10317e-13	0.0246274	0.945514	0.0277163	0.901712
lp_0595	lp_0595	lp_0595	permease, drug/metabolite transporter (DMT) superfamily	COG2510	Function unknown	1061553	0.584644	3.60089e-10	0.0687338	0.765521	0.236694	0.118989
pgm2	lp_0597	pgm2	phosphoglycerate mutase family protein	COG0588	Carbohydrate transport and metabolism	1061573	-0.12082	0.370912	-0.174079	0.617142	-0.107675	0.73623
zmp2	lp_0600	zmp2	extracellular zinc metalloproteinase, M10 family	COG5549	Post-translational modification, protein turnover, and chaperones	1061566	0.796961	2.76543e-14	-0.131197	0.595093	1.31062	2.63308e-17
pepC1	lp_0601	pepC1	aminopeptidase C	COG3579	Amino acid transport and metabolism	1061565	0.606111	1.55515e-17	0.146907	0.222542	-0.0641701	0.76886
rpiA1	lp_0602	rpiA1	ribose 5-phosphate epimerase	COG0120	Carbohydrate transport and metabolism	1061583	0.222017	0.0187042	0.15954	0.329722	0.0428291	0.845351
lp_0603	lp_0603	lp_0603	acetyltransferase, GNAT family	COG2388	General function prediction only	1061577	0.0469844	0.723222	0.195036	0.267247	-0.141654	0.57914
dut	lp_0604	dut	deoxyuridine 5'-triphosphate nucleotidohydrolase	COG0756	Nucleotide transport and metabolism	1061576	0.327546	0.000580404	0.10234	0.599773	-0.147929	0.495998
radA	lp_0606	radA	DNA repair protein RadA	COG1066	Post-translational modification, protein turnover, and chaperones	1061574	-0.0438704	0.651681	-0.0933309	0.570686	-0.428208	0.00573853
lp_0607	lp_0607	lp_0607	ATPase, PilT family	COG4956	General function prediction only	1061588	0.0777773	0.374976	-0.118318	0.452309	-0.421261	0.0010004
gltX	lp_0609	gltX	glutamate-tRNA synthetase	COG0008	Translation, ribosomal structure and biogenesis	1061586	-0.150097	0.0612473	0.0564675	0.752827	-0.176665	0.432448
cysS	lp_0610	cysS	cysteine-tRNA synthetase	COG0215	Translation, ribosomal structure and biogenesis	1061584	0.0360891	0.706274	0.0537559	0.796673	-0.131794	0.506165
lp_0611	lp_0611	lp_0611	ribonuclease III	COG1939	Function unknown	1061604	-0.000102788	0.999404	0.0408029	0.894719	-0.242245	0.409838
trmH	lp_0612	trmH	tRNA/rRNA methyltransferase, TrmH family	COG0566	Translation, ribosomal structure and biogenesis	1061598	-0.0497383	0.636048	-0.00180193	0.996653	-0.268837	0.149516
lp_0613	lp_0613	lp_0613	nuclease, NYN_YacP family	COG3688	General function prediction only	1061597	0.0432543	0.665867	0.00489253	0.988585	-0.158484	0.520892
sigH	lp_0614	sigH	DNA-directed RNA polymerase, sigma-H factor	COG1595	Transcription	1061613	-0.0364378	0.704367	0.0605446	0.786946	-0.246078	0.218025
rpmG	lp_0615	rpmG	50S ribosomal protein L33	COG0267	Translation, ribosomal structure and biogenesis	1061603	-0.230597	0.0388535	0.197609	0.237904	-0.427782	0.0138281
secE	lp_0616	secE	preprotein translocase, SecE subunit	COG0690	Intracellular trafficking, secretion, and vesicular transport	1061606	-0.542445	8.52983e-05	-0.0791702	0.814647	-0.580314	0.00943408
nusG	lp_0617	nusG	transcription antitermination protein NusG	COG0250	Transcription	1061622	-0.956898	2.35574e-20	-0.0610741	0.791356	-0.673485	4.93494e-06
lp_0618	lp_0618	lp_0618	cell surface hydrolase, membrane-bound, DUF915 family	COG4814	General function prediction only	1061621	-0.82662	1.10019e-22	-0.0441467	0.867122	-0.441225	0.0108164
rplK	lp_0619	rplK	50S ribosomal protein L11	COG0080	Translation, ribosomal structure and biogenesis	1061614	-1.0091	2.25109e-31	-0.0514729	0.793104	-0.496545	0.00410195
rplA	lp_0620	rplA	50S ribosomal protein L1	COG0081	Translation, ribosomal structure and biogenesis	1061634	-1.04722	2.61316e-36	-0.064388	0.709976	-0.534999	0.00109482
rplJ	lp_0621	rplJ	50S ribosomal protein L10	COG0244	Translation, ribosomal structure and biogenesis	1061633	-0.908115	7.49091e-32	0.0225046	0.91961	-0.427839	0.0151051
rplL	lp_0622	rplL	50S ribosomal protein L12/L7	COG0222	Translation, ribosomal structure and biogenesis	1061624	-1.11272	1.78462e-23	0.0487561	0.832184	-0.62582	3.05577e-05
lp_0624	lp_0624	lp_0624	prophage P1 protein 1, integrase	COG4974	Replication, recombination and repair	1061623	0.963654	4.87279e-14	0.0454836	0.926891	0.298159	0.314853
lp_0625	lp_0625	lp_0625	prophage P1 protein 2, mitogenic factor, cell surface lipoprotein		Unassigned	1061638	0.609954	1.69725e-09	0.238717	0.0753131	0.0111037	0.96555
lp_0627	lp_0627	lp_0627	prophage P1 protein 4		Unassigned	1061636	0.328849	0.0186477	0.185888	0.594776	0.0684002	0.853847
lp_0628	lp_0628	lp_0628	prophage P1 protein 5, superinfection exclusion (cell surface N-anchored)	COG3064	Cell wall/membrane/envelope biogenesis	1061658	0.476604	1.06176e-07	0.115345	0.494606	0.0399533	0.890503
lp_0629	lp_0629	lp_0629	prophage P1 protein 6		Unassigned	1061657	0.250682	0.00363694	0.0818193	0.615347	-0.135272	0.546949
lp_0630	lp_0630	lp_0630	prophage P1 protein 7	COG2856	Amino acid transport and metabolism	1061745	0.212806	0.0608185	0.0679523	0.806993	-0.0978007	0.728208
lp_0631	lp_0631	lp_0631	prophage P1 protein 8, phage transcription regulator, Cro/CI family	COG1396	Transcription	1061721	0.298477	0.0029154	0.285549	0.019041	0.0291274	0.910799
lp_0632	lp_0632	lp_0632	prophage P1 protein 9, phage transcription regulator, Cro/CI family	COG1476	Transcription	1061712	-0.479488	0.278625	-0.392531	1	0.739951	1
lp_0633	lp_0633	lp_0633	prophage P1 protein 10		Unassigned	1061706	0.091612	0.415058	0.127266	0.446113	-0.219451	0.280426
lp_0634	lp_0634	lp_0634	prophage P1 protein 11, phage transcription regulator	COG1476	Transcription	1061755	0.15879	0.221256	0.126596	0.614381	-0.157916	0.613293
lp_0635	lp_0635	lp_0635	prophage P1 protein 12, phage transcription regulator	COG1476	Transcription	1061759	-0.586588	0.251319	-0.437454	1	0.893876	1
lp_0636	lp_0636	lp_0636	prophage P1 protein 13		Unassigned	1061753	-0.797054	0.243861	-0.257995	1	0.539276	1
lp_0637	lp_0637	lp_0637	prophage P1 protein 14		Unassigned	1061751	0.0416536	0.924827	-0.504433	1	0.595488	1
lp_0638	lp_0638	lp_0638	prophage P1 protein 15		Unassigned	1061774	-0.699999	0.15153	-0.67656	1	0.250056	1
lp_0639	lp_0639	lp_0639	prophage P1 protein 16		Unassigned	11933289	-0.77181	0.0731277	-0.453996	1	0.839803	1
lp_0640	lp_0640	lp_0640	prophage P1 protein 17		Unassigned	1061781	-0.103066	0.840392	-0.549557	1	1.00846	1
lp_0641	lp_0641	lp_0641	prophage P1 protein 18, DNA single-strand annealing protein RecT	COG3723	Replication, recombination and repair	1061771	-0.646126	0.0169487	-0.801352	0.125017	0.462761	0.621773
lp_0642	lp_0642	lp_0642	prophage P1 protein 19	COG1074	Replication, recombination and repair	1061800	-0.157005	0.631501	-0.390815	0.562352	0.342602	1
lp_0643	lp_0643	lp_0643	prophage P1 protein 20	COG3935	Replication, recombination and repair	1061799	-0.359591	0.23786	-0.240577	0.796673	0.680749	0.494123
lp_0644	lp_0644	lp_0644	prophage P1 protein 21		Unassigned	1061802	-0.125914	0.855535	-0.168458	1	1.03358	1
lp_0645	lp_0645	lp_0645	prophage P1 protein 22		Unassigned	1062096	0.22793	0.572323	-0.334426	1	0.420225	1
lp_0646	lp_0646	lp_0646	prophage P1 protein 23		Unassigned	1062095	-0.0615321	0.855535	-0.103449	1	0.628396	1
lp_0647	lp_0647	lp_0647	prophage P1 protein 24, holliday junction resolvase	COG4570	Replication, recombination and repair	1062094	-0.125653	0.817773	-0.247203	1	0.416678	1
lp_0648	lp_0648	lp_0648	prophage P1 protein 25		Unassigned	1062087	-0.548969	0.266046	-0.420475	1	0.221905	1
lp_0649	lp_0649	lp_0649	prophage P1 protein 26		Unassigned	1062086	0.129377	0.877802	0.402381	1	1.14562	1
lp_0650	lp_0650	lp_0650	prophage P1 protein 27		Unassigned	1062085	0.136127	0.731936	0.116104	1	0.704849	1
lp_0651	lp_0651	lp_0651	prophage P1 protein 28		Unassigned	1062081	-0.378699	0.759385	-0.173222	1	0.699155	1
lp_0652	lp_0652	lp_0652	prophage P1 protein 29		Unassigned	1062072	0.0510595	0.91812	0.0192252	1	0.74819	1
lp_0653	lp_0653	lp_0653	prophage P1 protein 30		Unassigned	1062071	-0.327901	0.301442	-0.654672	0.271902	0.546671	0.57914
lp_0654	lp_0654	lp_0654	prophage P1 protein 31		Unassigned	1062070	0.146702	0.632293	-0.134127	0.891036	0.31657	1
lp_0655	lp_0655	lp_0655	prophage P1 protein 32		Unassigned	1062058	-0.0835137	0.860801	0.112821	1	0.341277	1
lp_0656	lp_0656	lp_0656	prophage P1 protein 33, phage transcription regulator, ArpU family		Unassigned	1062056	0.133665	0.581654	-0.113457	0.880344	0.146412	0.809591
lp_0658	lp_0658	lp_0658	prophage P1 protein 35		Unassigned	1062040	0.0645268	0.563576	0.0852761	0.684706	-0.0718148	0.750361
lp_0659	lp_0659	lp_0659	prophage P1 protein 36		Unassigned	1062039	-0.578454	0.249385	0.132982	1	0.544138	1
lp_0660	lp_0660	lp_0660	prophage P1 protein 37, terminase small subunit TerS	COG3728	Replication, recombination and repair	1062035	-0.48357	0.10533	-0.46012	0.44559	0.158451	1
lp_0661	lp_0661	lp_0661	prophage P1 protein 38, terminase large subunit TerL	COG1783	General function prediction only	1062028	-0.560546	0.0107535	-0.47176	0.33224	0.429316	0.588151
lp_0662	lp_0662	lp_0662	prophage P1 protein 39, portal protein		Unassigned	1062025	-0.147181	0.465892	-0.0316905	0.963309	0.266597	0.544862
lp_0663	lp_0663	lp_0663	prophage P1 protein 40, minor head protein		Unassigned	1062024	-0.159816	0.538552	-0.119874	0.877362	0.270788	0.640783
lp_0664	lp_0664	lp_0664	prophage P1 protein 41, scaffold protein		Unassigned	1062019	-0.516406	0.186889	-0.714449	1	0.574755	1
lp_0665	lp_0665	lp_0665	prophage P1 protein 42, major capsid protein		Unassigned	1062012	0.072388	0.82422	-0.0967702	0.9265	0.798646	1
lp_0666	lp_0666	lp_0666	prophage P1 protein 43		Unassigned	1062011	-0.610302	0.252828	-0.431199	1	0.120156	1
lp_0667	lp_0667	lp_0667	prophage P1 protein 44		Unassigned	1062010	-0.224474	0.763102	-0.075174	1	1.06482	1
lp_0668	lp_0668	lp_0668	prophage P1 protein 45, head-tail joining protein		Unassigned	1062001	-0.0956321	0.819867	-0.435639	1	0.621478	1
lp_0669	lp_0669	lp_0669	prophage P1 protein 46		Unassigned	1062000	-0.904205	0.0858325	-0.491354	1	0.548752	1
lp_0670	lp_0670	lp_0670	prophage P1 protein 47, major tail protein 2 family		Unassigned	1061999	-0.893855	0.000701376	-0.741942	0.171145	0.517103	0.626569
lp_0671	lp_0671	lp_0671	prophage P1 protein 48		Unassigned	1061993	-0.118991	0.729052	-0.228512	0.814647	0.697046	1
lp_0672	lp_0672	lp_0672	prophage P1 protein 49		Unassigned	1061991	-0.156611	0.781331	-0.164292	1	0.321064	1
lp_0673	lp_0673	lp_0673	prophage P1 protein 50, tape measure protein	COG1196	Cell cycle control, cell division, chromosome partitioning	1061990	-0.0408689	0.803968	-0.277389	0.370292	0.434528	0.449235
lp_0674	lp_0674	lp_0674	prophage P1 protein 51	COG4722	Function unknown	1061977	0.373234	0.11842	-0.110834	0.894564	0.239432	0.657252
lp_0675	lp_0675	lp_0675	prophage P1 protein 52, endolysin	COG3757	Cell wall/membrane/envelope biogenesis	1061973	0.446737	0.00586706	-0.0291825	0.963309	0.344257	0.446018
lp_0676	lp_0676	lp_0676	prophage P1 protein 53, GDSL-like lipase/acylhydrolase family	COG2755	Amino acid transport and metabolism	1061969	0.484227	0.00208153	-0.0938773	0.860075	0.451294	0.350297
lp_0677	lp_0677	lp_0677	prophage P1 protein 54, minor head protein		Unassigned	1061946	0.451314	0.0193116	0.0853266	0.905166	0.338105	0.576712
lp_0678	lp_0678	lp_0678	prophage P1 protein 55		Unassigned	1061945	0.156424	0.45817	-0.234173	0.666758	0.360235	0.531417
lp_0679	lp_0679	lp_0679	prophage P1 protein 56		Unassigned	1061944	-0.492757	0.123343	-0.376595	0.641518	0.206235	1
lp_0680	lp_0680	lp_0680	prophage P1 protein 57		Unassigned	1061935	0.134035	0.88548	-0.625358	1	-0.0536901	1
lp_0681	lp_0681	lp_0681	prophage P1 protein 58, lysin	COG3757	Cell wall/membrane/envelope biogenesis	1061933	-0.265908	0.312547	-0.259787	0.733573	0.549776	0.564731
lp_0682	lp_0682	lp_0682	prophage P1 protein 59		Unassigned	1061932	0.14878	0.756724	0.00441557	1	1.16533	1
lp_0683	lp_0683	lp_0683	prophage P1 protein 60, holin	COG5546	Function unknown	1061920	-0.326564	0.331699	0.0333879	0.977819	0.26743	1
lp_0684	lp_0684	lp_0684	prophage P1 protein 61		Unassigned	1062254	0.595204	4.24422e-07	0.0658225	0.846902	-0.0624185	0.809094
lp_0686	lp_0686	lp_0686	prophage P1 protein 63		Unassigned	1062255	-0.275866	0.103346	0.0261841	0.959944	-0.156017	0.603246
lp_0687	lp_0687	lp_0687	prophage P1 protein 64		Unassigned	1062266	-0.091529	0.436448	0.0578332	0.810079	-0.0110629	0.962986
lp_0688	lp_0688	lp_0688	DNA entry nuclease	COG2169	Transcription	1062287	0.0357316	0.789201	0.0671242	0.830205	0.0636509	0.824933
lp_0689	lp_0689	lp_0689	cell surface protein, lipoprotein precursor	COG1525	Replication, recombination and repair	1062288	-0.0525183	0.740998	-0.084415	0.828981	-0.105522	0.70144
lp_0690	lp_0690	lp_0690	hypothetical membrane protein	COG2898	Function unknown	1062390	0.117198	0.169022	0.0432882	0.830577	-0.00590331	0.96555
lp_0691	lp_0691	lp_0691	hypothetical protein	COG1611	General function prediction only	1062401	0.0856752	0.432938	-0.0140338	0.971295	-0.462133	0.00215215
nrdF	lp_0692	nrdF	ribonucleoside-diphosphate reductase, beta chain	COG0208	Nucleotide transport and metabolism	1062402	0.0262383	0.777523	-0.0472217	0.829366	-0.471034	0.025152
nrdE	lp_0693	nrdE	ribonucleoside-diphosphate reductase, alpha chain	COG0209	Nucleotide transport and metabolism	1062406	0.0681859	0.513468	0.0217212	0.951634	-0.795571	6.04599e-07
nrdH	lp_0694	nrdH	glutaredoxin-like protein nrdH	COG0695	Post-translational modification, protein turnover, and chaperones	1062426	-0.0482839	0.710797	0.140576	0.515354	-1.05485	1.68046e-09
rsmC	lp_0695	rsmC	16S rRNA methyltransferase	COG2813	Translation, ribosomal structure and biogenesis	1062435	0.145581	0.160277	-0.00680144	0.985558	0.0141831	0.960577
lp_0696	lp_0696	lp_0696	cytidine/deoxycytidylate deaminase	COG0590	Nucleotide transport and metabolism	1062437	-0.0156604	0.889229	-0.0894104	0.684706	-0.0874329	0.737635
dnaX	lp_0698	dnaX	DNA-directed DNA polymerase III, gamma/tau subunit	COG2812	Replication, recombination and repair	1062506	-0.00587265	0.952907	0.05515	0.786946	-0.339795	0.0601667
lp_0699	lp_0699	lp_0699	hypothetical protein, DUF149 family	COG0718	Function unknown	1062507	-0.251685	0.0253504	-0.086916	0.775765	-0.712194	6.99937e-05
recR	lp_0700	recR	recombination protein RecR	COG0353	Replication, recombination and repair	1062508	-0.0621618	0.529265	0.0549101	0.803738	-0.538816	0.0013236
lp_0701	lp_0701	lp_0701	hypothetical protein, DUF2508 family		Unassigned	1062511	-0.294659	0.00930341	-0.0272626	0.936113	-0.737326	1.2551e-07
tmk	lp_0703	tmk	thymidylate kinase	COG0125	Nucleotide transport and metabolism	1062598	0.0400083	0.729231	0.0994201	0.597079	-0.177168	0.466639
lp_0704	lp_0704	lp_0704	hypothetical protein, DUF970 family	COG3870	Function unknown	1062609	0.0854698	0.514669	0.128292	0.616582	-0.198453	0.451242
holB	lp_0705	holB	DNA-directed DNA polymerase III, delta' subunit	COG0470	Replication, recombination and repair	1062624	0.0538316	0.548678	0.0840954	0.648907	-0.236773	0.213856
lp_0706	lp_0706	lp_0706	DNA replication intiation control protein	COG4467	Function unknown	1062799	-0.291933	0.0185047	-0.0835662	0.798575	-0.588187	0.00384854
lp_0707	lp_0707	lp_0707	methyltransferase	COG0313	General function prediction only	1062817	-0.0419063	0.684637	-0.0294926	0.9265	-0.323902	0.0356512
lp_0708	lp_0708	lp_0708	acyl-[acyl-carrier protein] thioesterase	COG3884	Lipid transport and metabolism	1062819	0.0336786	0.756855	-0.0371713	0.898968	-0.265077	0.131818
galE1	lp_0709	galE1	UDP-glucose 4-epimerase	COG1087	Cell wall/membrane/envelope biogenesis	1062846	-0.049428	0.615431	-0.0412743	0.847041	-0.298051	0.119501
phnW	lp_0710	phnW	(2-aminoethyl)phosphonate-pyruvate aminotransferase	COG0075	Amino acid transport and metabolism	1062849	-0.087249	0.792656	-0.107599	0.915831	0.657211	1
phnX	lp_0711	phnX	phosphonoacetaldehyde hydrolase	COG0637	General function prediction only	1062857	0.00821624	0.984791	0.13026	1	1.00576	1
phnE1	lp_0712	phnE1	phosphonates ABC transporter, permease protein	COG3639	Inorganic ion transport and metabolism	1062991	-0.423433	0.248883	-0.315123	1	1.01155	1
phnE2	lp_0713	phnE2	phosphonates ABC transporter, permease protein	COG3639	Inorganic ion transport and metabolism	1062992	-0.457597	0.305416	-0.141864	1	1.17819	1
phnC	lp_0714	phnC	phosphonates ABC transporter, ATP-binding protein	COG3638	Inorganic ion transport and metabolism	1062994	-0.331752	0.460638	-0.455537	1	0.337206	1
phnD	lp_0715	phnD	phosphonates ABC transporter, substrate binding protein	COG3221	Inorganic ion transport and metabolism	1063001	-0.488714	0.137922	-0.46447	0.593999	0.489711	1
gpp	lp_0717	gpp	glycoprotein endopeptidase, M22 family	COG1214	Post-translational modification, protein turnover, and chaperones	1063037	0.0540889	0.588749	0.117799	0.483228	-0.0605031	0.819758
rimI1	lp_0718	rimI1	ribosomal-protein-alanine N-acetyltransferase	COG0456	General function prediction only	1063321	-0.0110553	0.921501	0.109126	0.609319	-0.137723	0.591571
rimI2	lp_0720	rimI2	ribosomal-protein-alanine N-acetyltransferase	COG0456	General function prediction only	1063322	0.00764563	0.952141	0.117899	0.602424	-0.149072	0.571182
gcp	lp_0721	gcp	O-sialoglycoprotein endopeptidase	COG0533	Post-translational modification, protein turnover, and chaperones	1063334	-0.138554	0.106423	0.0788971	0.616873	-0.248886	0.242251
lp_0723	lp_0723	lp_0723	ABC transporter, ATP-binding protein	COG0488	General function prediction only	1063352	0.545769	6.16352e-11	-0.25795	0.00467633	0.250694	0.172908
lp_0725	lp_0725	lp_0725	redox-sensitive transcription regulator	COG2344	General function prediction only	1063358	0.690037	1.74218e-16	0.0421006	0.829136	0.157404	0.483413
lp_0726	lp_0726	lp_0726	membrane-bound protease, CAAX family	COG1266	Defense mechanisms	1063371	0.174639	0.146021	0.0684209	0.815289	-0.0309184	0.904714
groES	lp_0727	groES	GroES co-chaperonin	COG0234	Post-translational modification, protein turnover, and chaperones	1063373	0.837274	1.93037e-14	0.155517	0.550614	0.275095	0.313992
groEL	lp_0728	groEL	GroEL chaperonin	COG0459	Post-translational modification, protein turnover, and chaperones	1063384	0.857677	2.92863e-25	0.107325	0.46269	0.154426	0.35239
lp_0729	lp_0729	lp_0729	amino acid transport protein	COG0531	Amino acid transport and metabolism	1063387	0.190332	0.0183898	0.0740658	0.69121	-0.313246	0.0952234
tagO	lp_0730	tagO	undecaprenyl-phosphate N-acetyl-glucosaminyl transferase	COG0472	Cell wall/membrane/envelope biogenesis	1063389	-0.283089	0.00105714	0.014163	0.959344	-0.284143	0.00493601
pstF	lp_0733	pstF	phosphate ABC transporter, substrate binding protein	COG0226	Inorganic ion transport and metabolism	1063421	-0.874295	0.00105536	-0.35634	0.584111	0.561953	0.57914
lp_0734	lp_0734	lp_0734	hypothetical protein, DUF1949 family	COG1739	Function unknown	1063422	0.388638	0.00206136	0.0199304	0.968291	0.0967208	0.729442
comFA	lp_0735	comFA	late competence protein, ATP-dependent DNA helicase/translocase	COG4098	Replication, recombination and repair	1063424	-0.649942	0.0278584	-0.503998	0.442443	0.870297	0.443208
comFC	lp_0736	comFC	late competence protein,phosphoribosyltransferase	COG1040	General function prediction only	1063447	-0.396772	0.336209	-0.00302374	1	0.564367	1
lp_0737	lp_0737	lp_0737	sigma 54 modulation protein/ribosomal protein S30EA	COG1544	Translation, ribosomal structure and biogenesis	1063452	0.308493	4.75618e-05	0.223507	0.00685687	0.205566	0.420269
secA	lp_0739	secA	preprotein translocase, SecA subunit	COG0653	Intracellular trafficking, secretion, and vesicular transport	1063458	-0.0957807	0.276805	0.0329254	0.880047	-0.292794	0.138415
prfB-N	lp_0740	prfB-N	peptide chain release factor 2, N-terminal fragment (natural frameshift)		Unassigned	1063492	-0.206395	0.589665	0.174099	0.857718	-0.418328	1
prfB-C	lp_0741	prfB-C	peptide chain release factor 2, C-terminal fragment (natural frameshift)	COG1186	Translation, ribosomal structure and biogenesis	1063494	-0.255222	0.00207941	0.0030269	0.9925	-0.355485	0.0513379
lp_0742	lp_0742	lp_0742	hypothetical membrane protein	COG0265	Post-translational modification, protein turnover, and chaperones	1063506	-0.030788	0.742122	0.014086	0.962144	-0.2479	0.0838183
rrp3	lp_0743	rrp3	two-component system response regulator,phosphate transport regulon	COG0745	Signal transduction mechanisms	1063526	-0.165777	0.0936841	-0.129707	0.414594	-0.392255	0.0273285
hpk3	lp_0744	hpk3	two-component system histidine kinase, sensor protein, phosphate transport regulon	COG5002	Signal transduction mechanisms	1063531	-0.13928	0.100598	-0.0496593	0.811085	-0.405403	0.0214554
pstE	lp_0746	pstE	phosphate ABC transporter, substrate binding protein	COG0226	Inorganic ion transport and metabolism	1063532	-1.09273	1.52947e-07	-0.068642	0.902075	0.112134	0.858464
pstD	lp_0747	pstD	phosphate ABC transporter, permease protein	COG0573	Inorganic ion transport and metabolism	1063560	-0.850337	5.63535e-06	-0.0114183	0.985939	0.3294	0.639904
pstC	lp_0748	pstC	phosphate ABC transporter, permease protein	COG0581	Inorganic ion transport and metabolism	1063561	-0.690332	1.74291e-05	0.312614	0.249357	0.228314	0.681441
pstB	lp_0749	pstB	phosphate ABC transporter, ATP-binding protein	COG1117	Inorganic ion transport and metabolism	1063562	-0.674005	0.000191736	0.580221	0.00307593	0.0456161	0.933794
pstA	lp_0750	pstA	phosphate ABC transporter, ATP-binding protein	COG1117	Inorganic ion transport and metabolism	1063570	0.147545	0.33154	0.488241	0.0030475	0.0962999	0.796884
phoU	lp_0751	phoU	phosphate transport system regulatory protein	COG0704	Inorganic ion transport and metabolism	1063589	0.639562	2.04835e-10	0.162083	0.299189	-0.343977	0.0509849
lp_0752	lp_0752	lp_0752	stress-responsive transcription regulator	COG1983	Transcription	1063590	0.504224	6.52747e-07	0.165253	0.315295	-0.243115	0.332136
lp_0753	lp_0753	lp_0753	hypothetical membrane protein	COG1950	Function unknown	1063591	0.309147	0.000571043	0.241512	0.0462558	-0.00677924	0.98012
hprK	lp_0754	hprK	bifunctional protein: HPr kinase%3B P-ser-HPr phosphatase	COG1493	Signal transduction mechanisms	1063592	0.0768676	0.43403	0.17184	0.120248	-0.0242216	0.919224
lgt	lp_0755	lgt	prolipoprotein diacylglyceryl transferase	COG0682	Cell wall/membrane/envelope biogenesis	1063666	0.0694805	0.432403	0.145695	0.283349	0.0421212	0.858464
gspA	lp_0756	gspA	glycerol-3-phosphate dehydrogenase (NAD(P)+)	COG0240	Energy production and conversion	1063667	0.0438381	0.649528	0.124687	0.424569	-0.0264675	0.914824
galU	lp_0757	galU	UTP-glucose-1-phosphate uridylyltransferase	COG1210	Cell wall/membrane/envelope biogenesis	1063670	-0.0574594	0.545334	0.0452339	0.807518	-0.172785	0.4454
lp_0758	lp_0758	lp_0758	diguanylate cyclase/phosphodiesterase, EAL domain	COG2200	Signal transduction mechanisms	1063680	0.260526	0.0132841	0.442086	6.13391e-05	0.877186	4.61821e-08
nox1	lp_0760	nox1	NADH oxidase	COG0446	General function prediction only	1063681	0.345585	0.000358564	0.112988	0.593249	0.564022	1.61858e-05
trxB	lp_0761	trxB	thioredoxin reductase (NADPH)	COG0492	Post-translational modification, protein turnover, and chaperones	1063683	0.778982	2.47707e-23	-0.191003	0.0753131	-0.483447	0.000202116
lp_0762	lp_0762	lp_0762	hypothetical membrane protein, DUF421 family	COG2323	Function unknown	1063686	0.391926	0.00120207	0.235126	0.270255	0.54878	0.00333392
lp_0763	lp_0763	lp_0763	hypothetical protein, DUF3290 family		Unassigned	1063691	0.56413	0.000399117	0.459459	0.0584159	0.669414	0.0212473
pgm	lp_0764	pgm	phosphoglucomutase	COG1109	Carbohydrate transport and metabolism	1063692	-0.564306	3.21889e-14	0.0391825	0.8343	-0.271228	0.118935
lp_0765	lp_0765	lp_0765	diguanylate cyclase/phosphodiesterase, EAL domain	COG2200	Signal transduction mechanisms	1063693	0.364546	0.0238135	0.042875	0.943991	0.251504	0.449235
nox2	lp_0766	nox2	NADH oxidase	COG0446	General function prediction only	1063695	-0.370749	0.000202027	-0.0406012	0.888864	-0.206444	0.280426
aad	lp_0769	aad	D-alanyl-D-alanine dipeptidase	COG2173	Cell wall/membrane/envelope biogenesis	1063741	1.17068	2.43268e-06	-0.118915	0.919468	0.642675	1
lp_0770	lp_0770	lp_0770	multidrug transport protein, major facilitator superfamily (MFS)	COG2814	Carbohydrate transport and metabolism	1063743	-0.264667	0.0162205	0.00145204	0.998076	-0.304093	0.39013
lp_0771	lp_0771	lp_0771	metal-dependent phosphohydrolase, HD family	COG1896	General function prediction only	1063744	0.58283	3.58957e-08	0.099496	0.675759	-0.090708	0.664317
uvrB	lp_0772	uvrB	excinuclease ABC, subunit B	COG0556	Replication, recombination and repair	1063751	0.0373313	0.70777	0.0862694	0.601611	-0.175084	0.278325
uvrA1	lp_0773	uvrA1	excinuclease ABC, subunit A	COG0178	Replication, recombination and repair	1063752	-0.133032	0.14325	0.0557192	0.775765	-0.247099	0.0592871
luxS	lp_0774	luxS	S-ribosylhomocysteine lyase/autoinducer production protein LuxS	COG1854	Signal transduction mechanisms	1063754	0.565825	2.69347e-10	0.0639092	0.741926	-0.155088	0.393848
argG	lp_0775	argG	argininosuccinate synthase	COG0137	Amino acid transport and metabolism	1063757	-0.157156	0.243343	0.0209282	0.963551	0.227212	0.515944
argH	lp_0776	argH	argininosuccinate lyase	COG0165	Amino acid transport and metabolism	1063764	-0.0200251	0.877271	0.00902619	0.985537	0.146502	0.555792
lp_0778	lp_0778	lp_0778	hypothetical membrane protein	COG3247	Function unknown	1063765	-0.0462834	0.728193	0.18658	0.155551	-0.19288	0.373624
lp_0779	lp_0779	lp_0779	P-loop ATPase family protein	COG1660	General function prediction only	1063766	0.562731	1.25183e-12	0.15404	0.281892	0.0270712	0.913266
lp_0780	lp_0780	lp_0780	hypothetical protein, cofD family	COG0391	Function unknown	1063775	0.297485	0.000364191	0.046461	0.816328	-0.189082	0.346863
lp_0781	lp_0781	lp_0781	hypothetical protein	COG1481	Function unknown	1063776	0.310603	8.58406e-05	0.0808065	0.639441	-0.158857	0.43419
lp_0783	lp_0783	lp_0783	oligopeptide ABC transporter, substrate binding protein	COG4166	Amino acid transport and metabolism	1063777	-0.434684	0.000509888	0.00900667	0.985469	-0.664203	0.000550817
lp_0785	lp_0785	lp_0785	2-hydroxyacid dehydrogenase	COG1052	Energy production and conversion	1063780	0.538221	8.54551e-05	-0.0160462	0.977819	0.016252	0.960164
clpP	lp_0786	clpP	endopeptidase Clp, proteolytic subunit	COG0740	Post-translational modification, protein turnover, and chaperones	1063787	0.736127	4.43653e-19	0.244897	0.0190838	-0.0464366	0.842116
rpoN	lp_0787	rpoN	DNA-directed RNA polymerase, sigma factor 54	COG1508	Transcription	1063796	0.636963	3.34459e-13	0.0402342	0.875465	-0.0538523	0.794794
cggR	lp_0788	cggR	central glycolytic genes regulator	COG2390	Transcription	1063798	0.0502908	0.54564	-0.429921	2.21988e-12	-0.139619	0.515944
gapB	lp_0789	gapB	glyceraldehyde 3-phosphate dehydrogenase	COG0057	Carbohydrate transport and metabolism	1063799	0.113936	0.185759	-0.105837	0.515354	0.214882	0.235039
pgk	lp_0790	pgk	phosphoglycerate kinase	COG0126	Carbohydrate transport and metabolism	1063805	-0.0139236	0.883639	-0.175292	0.0998395	0.0315379	0.869222
tpiA	lp_0791	tpiA	triosephosphate isomerase	COG0149	Carbohydrate transport and metabolism	1063807	0.0557184	0.559761	-0.0966364	0.56789	0.201232	0.387076
enoA1	lp_0792	enoA1	enolase (phosphopyruvate hydratase)	COG0148	Carbohydrate transport and metabolism	1063808	-0.027604	0.773055	-0.0926115	0.5084	0.105421	0.589693
lp_0792a	lp_0792a	lp_0792a	hypothetical protein, N-terminal fragment (pseudogene)		Unassigned	11933291	-0.0931072	0.577145	-0.0650979	0.895971	-0.326593	0.309525
lp_0793	lp_0793	lp_0793	hypothetical protein, C-terminal fragment (pseudogene)		Unassigned	1063828	0.118289	0.292403	0.0844604	0.77277	-0.174722	0.536419
eriC	lp_0794	eriC	chloride channel protein	COG0038	Inorganic ion transport and metabolism	1063830	-0.0317221	0.742122	0.0183091	0.952474	-0.328013	0.00204671
secG	lp_0795	secG	preprotein translocase, SecG subunit	COG1314	Intracellular trafficking, secretion, and vesicular transport	1063833	-0.171255	0.0742585	0.0504958	0.798575	-0.446133	0.00386874
lp_0796	lp_0796	lp_0796	carboxylesterase	COG1647	General function prediction only	1063853	0.107735	0.233183	0.164367	0.33224	-0.160325	0.45655
lp_0797	lp_0797	lp_0797	exoribonuclease II	COG0557	Transcription	1063856	0.00358848	0.9682	0.0390462	0.863033	-0.318983	0.087988
smpB	lp_0799	smpB	SSRA RNA binding protein	COG0691	Post-translational modification, protein turnover, and chaperones	1063857	-0.223164	0.043182	-0.0906585	0.692195	-0.655198	0.000110269
lp_0800	lp_0800	lp_0800	cell surface protein precursor, LPXTG-motif cell wall anchor	COG3209	Cell wall/membrane/envelope biogenesis	1063868	-0.350469	0.000317948	0.172266	0.144191	0.109314	0.673898
lp_0802	lp_0802	lp_0802	polar amino acid ABC transporter, substrate binding and permease protein	COG0765 COG0834	Amino acid transport and metabolism	1063874	-0.432405	0.000103383	0.122243	0.460744	-0.57966	1.16689e-07
glnQ1	lp_0803	glnQ1	glutamine ABC transporter, ATP-binding protein	COG1126	Amino acid transport and metabolism	1063875	-0.374836	0.000602362	0.000268396	0.99948	-0.732744	1.27767e-08
lp_0804	lp_0804	lp_0804	hypothetical protein	COG4894	Function unknown	1063883	0.341145	0.00022616	0.05129	0.83516	0.0563381	0.829672
lp_0805	lp_0805	lp_0805	hydrolase, HAD superfamily, Cof family	COG0561	General function prediction only	1063884	0.383627	2.16283e-05	0.0616095	0.778676	0.0122344	0.962744
ung	lp_0806	ung	uracil-DNA glycosylase	COG0692	Replication, recombination and repair	1063885	-0.124684	0.239613	0.213112	0.0818257	0.326616	0.0929407
pta	lp_0807	pta	phosphate acetyltransferase	COG0280	Energy production and conversion	1063897	-0.302946	0.00199202	0.0794329	0.639441	0.154618	0.449235
lp_0809	lp_0809	lp_0809	ATP/GTP hydrolase	COG0802	General function prediction only	1063898	-0.2723	0.0304103	0.0714203	0.857718	-0.332761	0.14784
lp_0810	lp_0810	lp_0810	acetyltransferase, GNAT family	COG1670	Translation, ribosomal structure and biogenesis	1063904	0.0182637	0.881454	0.0691219	0.816328	-0.172025	0.461008
lp_0811	lp_0811	lp_0811	DNA-directed DNA polymerase III, epsilon chain	COG0847	Replication, recombination and repair	1063906	0.670478	5.41744e-10	0.0208126	0.962144	0.0126432	0.96532
exoA	lp_0812	exoA	exodeoxyribonuclease III	COG0708	Replication, recombination and repair	1063915	0.441426	1.93285e-05	0.116462	0.653949	0.270653	0.244718
lp_0813	lp_0813	lp_0813	oxidoreductase, NAD-dependent	COG0673	General function prediction only	1063917	0.183877	0.0750325	0.131255	0.507147	-0.14571	0.499194
murB	lp_0814	murB	UDP-N-acetylmuramate dehydrogenase	COG0812	Cell wall/membrane/envelope biogenesis	1063918	0.049638	0.604027	0.118917	0.35865	-0.0745562	0.76886
nhaP1	lp_0815	nhaP1	Na(+)/H(+) antiporter	COG0025	Inorganic ion transport and metabolism	1063926	-0.0396238	0.67659	-0.000277976	0.99948	-0.273599	0.0292444
lp_0816	lp_0816	lp_0816	transcription regulator, MarR family	COG1846	Transcription	1063925	-0.030116	0.771218	-0.0427721	0.857718	-0.276305	0.21454
lp_0817	lp_0817	lp_0817	hypothetical membrane protein, DUF1361 family	COG4330	Function unknown	1063927	0.194597	0.0362235	0.152488	0.294875	0.211546	0.336658
lp_0818	lp_0818	lp_0818	hypothetical membrane protein	COG1624	Function unknown	1063928	-0.137548	0.111685	0.0643228	0.709976	-0.10828	0.644663
lp_0819	lp_0819	lp_0819	cell surface protein, YbbR-like family	COG4856	Function unknown	1063934	-0.0319958	0.7429	0.0775495	0.689486	-0.118798	0.615992
glmM	lp_0820	glmM	phosphoglucosamine mutase	COG1109	Carbohydrate transport and metabolism	1063935	-0.110381	0.218449	-0.00858778	0.976347	-0.384251	0.0185593
glmS1	lp_0822	glmS1	glutamine-fructose-6-phosphate transaminase (isomerizing)	COG0449	Cell wall/membrane/envelope biogenesis	1063937	1.03274	0.000538685	-0.65215	0.152777	0.516126	0.0948858
lp_0823	lp_0823	lp_0823	diguanylate cyclase/phosphodiesterase, EAL domain	COG2200	Signal transduction mechanisms	1063939	0.184701	0.0891185	0.222669	0.13283	0.391021	0.0755707
lp_0824	lp_0824	lp_0824	hydrolase, HAD superfamily, Cof family	COG0561	General function prediction only	1063944	0.104259	0.228123	0.11191	0.474774	0.15376	0.503162
lp_0825	lp_0825	lp_0825	transcription regulator, TetR family	COG1309	Transcription	1063945	0.674564	0.00197841	0.0770355	0.9265	0.243174	0.650819
galM1	lp_0826	galM1	aldose 1-epimerase	COG2017	Carbohydrate transport and metabolism	1063946	0.545127	1.47437e-07	0.0319184	0.917139	0.0114043	0.960048
lp_0827	lp_0827	lp_0827	hypothetical protein		Unassigned	1063952	-0.130342	0.216609	0.148103	0.395544	-0.184312	0.483413
lp_0828	lp_0828	lp_0828	hypothetical protein		Unassigned	1063955	-0.0417208	0.754402	0.119251	0.653949	-0.107082	0.65031
lp_0829	lp_0829	lp_0829	nitroreductase family protein	COG0778	Energy production and conversion	1063957	-0.014813	0.905305	0.107439	0.684706	-0.240444	0.239145
gykA	lp_0834	gykA	glycerol kinase	COG0554	Energy production and conversion	1064018	0.0398621	0.712777	0.104007	0.627314	0.32719	0.0263015
lp_0835	lp_0835	lp_0835	hypothetical protein		Unassigned	1064026	-0.12791	0.638287	-0.815359	0.100884	0.605771	0.591571
spx1	lp_0836	spx1	RNA polymerase (RNAP)-binding regulatory protein, arsenate reductase (ArsC) family, Spx subfamily	COG1393	Inorganic ion transport and metabolism	1061941	0.27691	0.00398632	0.109718	0.424604	-0.426518	0.0261741
lp_0837	lp_0837	lp_0837	hypothetical protein		Unassigned	1062588	0.70118	1.01187e-14	-0.268552	0.109452	-0.909375	7.2601e-09
lp_0838	lp_0838	lp_0838	hypothetical membrane protein	COG4767	Defense mechanisms	1061866	-0.264845	0.00963301	-0.00934511	0.976997	-0.799022	8.21389e-07
lp_0840	lp_0840	lp_0840	multi drug transporter, major facilitator superfamily (MFS), EmrB/QacA subfamily	COG0477	Amino acid transport and metabolism, Carbohydrate transport and metabolism, Inorganic ion transport and metabolism	1061873	0.0492129	0.812632	-0.0447648	0.951113	0.512782	0.276631
ppx2	lp_0841	ppx2	exopolyphosphatase	COG0248	Nucleotide transport and metabolism, Inorganic ion transport and metabolism	1064028	-0.244906	0.00619415	0.163003	0.291829	0.0903793	0.65903
ppk	lp_0842	ppk	polyphosphate kinase	COG0855	Inorganic ion transport and metabolism	1061875	-0.329639	0.000156805	0.0910312	0.599784	0.0423627	0.843366
ppx3	lp_0843	ppx3	exopolyphosphatase	COG0248	Nucleotide transport and metabolism	1061835	-0.334648	0.00037506	0.14184	0.347503	0.103967	0.603246
licD	lp_0844	licD	lipooligosaccharide cholinephosphotransferase	COG3475	Cell wall/membrane/envelope biogenesis	1062619	0.273695	0.0640869	0.0980144	0.8343	0.330172	0.225484
lp_0845	lp_0845	lp_0845	transcription regulator, MarR family	COG1846	Transcription	1061992	-0.0957361	0.790452	-0.219953	1	0.445108	1
lp_0846	lp_0846	lp_0846	hypothetical protein		Unassigned	1062604	0.167463	0.460873	0.30072	0.506173	0.658256	0.082386
lp_0848	lp_0848	lp_0848	purine transport protein	COG2252	General function prediction only	1062613	-0.461485	3.98957e-06	-0.131152	0.513858	-0.286785	0.509996
pox1	lp_0849	pox1	pyruvate oxidase	COG0028	Amino acid transport and metabolism	1061989	-0.566517	0.000335214	0.0181577	0.963309	0.911666	1.12477e-13
ribC1	lp_0850	ribC1	bifunctional protein: riboflavin kinase%3B FMN adenylyltransferase	COG0196	Coenzyme transport and metabolism	1062600	-0.178051	0.371682	-0.329709	0.359974	0.854676	0.0304761
pox2	lp_0852	pox2	pyruvate oxidase	COG0028	Amino acid transport and metabolism	1062614	0.0162776	0.871716	0.176732	0.126972	0.281518	0.0186618
pepR1	lp_0853	pepR1	prolyl aminopeptidase	COG0596	General function prediction only	1061862	0.721625	9.77429e-13	0.103458	0.627322	0.350109	0.0431853
birA2	lp_0854	birA2	biotin-[acetyl-CoA-carboxylase] ligase and biotin operon repressor	COG0340	Coenzyme transport and metabolism	1061908	0.238464	0.00501795	0.0873417	0.599773	-0.228727	0.244718
lp_0856	lp_0856	lp_0856	acyltransferase	COG1835	Lipid transport and metabolism	1062684	0.159456	0.0569785	0.0192094	0.942645	-0.405765	0.0152512
pepX	lp_0857	pepX	Xaa-Pro dipeptidyl-peptidase	COG2936	Defense mechanisms	1061984	0.332743	4.75818e-05	0.170318	0.233454	0.253299	0.151158
lp_0858	lp_0858	lp_0858	redox protein, regulator of disulfide bond formation	COG1764	Post-translational modification, protein turnover, and chaperones	1061812	0.337892	0.00394526	0.119083	0.683133	0.123439	0.621773
lp_0860	lp_0860	lp_0860	transposase, fragment		Unassigned	1061880	0.605232	3.23521e-07	0.25071	0.292702	0.397368	0.129362
bcaP	lp_0861	bcaP	branched-chain amino acid permease	COG0531	Amino acid transport and metabolism	1061828	2.11658	3.91678e-77	0.160012	0.356867	-0.080145	0.602803
lp_0862	lp_0862	lp_0862	hypothetical protein		Unassigned	1061851	0.420396	0.0271332	-0.0596998	0.936113	0.776748	0.207201
pdxK	lp_0863	pdxK	pyridoxine kinase	COG2240	Coenzyme transport and metabolism	1064132	0.382631	0.000748865	0.0821957	0.796673	0.178255	0.481664
lp_0864	lp_0864	lp_0864	phosphohydrolase, MutT/nudix family	COG1051	Nucleotide transport and metabolism	1061808	0.191193	0.0341486	0.132884	0.376298	-0.0501262	0.81155
lp_0865	lp_0865	lp_0865	hypothetical protein		Unassigned	1062672	0.148895	0.215199	0.24343	0.280645	-1.05578	3.99081e-08
gmk2	lp_0866	gmk2	guanylate kinase	COG0194	Nucleotide transport and metabolism	1061506	0.089251	0.399454	0.077621	0.721928	-0.0677424	0.766346
lp_0868	lp_0868	lp_0868	metal uptake regulator	COG0735	Inorganic ion transport and metabolism	1062976	0.126331	0.234367	0.0868985	0.6737	-0.221327	0.449235
lp_0869	lp_0869	lp_0869	extracellular protein, Ser/Thr-rich		Unassigned	1061954	0.0201476	0.8398	0.0678074	0.704748	-0.297939	0.122571
lp_0871	lp_0871	lp_0871	hypothetical membrane protein		Unassigned	1062687	-0.103275	0.234432	0.0230114	0.922911	-0.416279	0.0107009
gph1	lp_0872	gph1	phosphohydrolase	COG0546	General function prediction only	1062260	-0.457055	4.26756e-06	0.0660459	0.752827	0.0217548	0.925306
lp_0874	lp_0874	lp_0874	bifunctional protein: aminotransferase (pyridoxal-phosphate-dependent) %3B 2-hydroxyacid dehydrogenase	COG1052	Coenzyme transport and metabolism	1061514	1.57092	2.13015e-40	-0.0375693	0.943991	0.14154	0.81063
lp_0875	lp_0875	lp_0875	hypothetical protein		Unassigned	1061868	-0.530196	1.88984e-06	0.24498	0.133006	-0.344955	0.122352
glnQ2	lp_0878	glnQ2	glutamine ABC transporter, ATP-binding protein	COG1126	Amino acid transport and metabolism	1061981	0.447512	9.14188e-07	0.358671	4.19123e-05	0.296151	0.152583
glnH1	lp_0881	glnH1	glutamine ABC transporter, substrate binding protein	COG0834	Amino acid transport and metabolism	1061150	0.46143	1.46741e-06	0.223957	0.0420602	0.179298	0.4454
glnM	lp_0882	glnM	glutamine ABC transporter, permease protein	COG0765	Amino acid transport and metabolism	1062392	0.800832	4.07964e-13	0.331474	0.00761956	0.275442	0.340168
glnP1	lp_0883	glnP1	glutamine ABC transporter, permease protein	COG0765	Amino acid transport and metabolism	1062595	0.605982	5.34087e-10	0.254862	0.0187632	-0.0194104	0.925154
pts11A	lp_0884	pts11A	PTS system, EIIA component	COG2190	Carbohydrate transport and metabolism	1064192	-1.02046	5.06807e-16	0.0869676	0.802503	-0.0351466	0.908692
bglG1	lp_0885	bglG1	transcription antiterminator, BlgB family	COG3711	Transcription	1061195	-0.737348	7.6172e-08	0.291772	0.153877	0.215656	0.490481
pts11BC	lp_0886	pts11BC	PTS system, beta-glucosides-specific EIIBC component	COG1263	Carbohydrate transport and metabolism	1062564	-0.884606	3.7508e-16	0.169492	0.299189	0.239933	0.137729
lp_0887	lp_0887	lp_0887	PTS-related protein	COG3394	Function unknown	1062122	-1.0953	7.73169e-24	0.119621	0.613715	0.173085	0.388091
lp_0888	lp_0888	lp_0888	threonine transporter, APC family	COG0531	Amino acid transport and metabolism	1064189	1.42848	3.59926e-52	-0.233611	0.143884	-0.67275	4.13165e-05
lp_0889	lp_0889	lp_0889	transcription regulator, MarR family	COG1846	Transcription	1061199	2.34839	1.07274e-57	-1.212	5.21336e-05	-0.979516	1
lp_0891	lp_0891	lp_0891	anion exporter, TauE/SafE family	COG0730	Function unknown	1062626	-0.396244	2.21399e-05	-0.0224667	0.936113	-0.572724	1.77132e-05
lp_0892	lp_0892	lp_0892	transcription regulator, MarR family	COG1846	Transcription	1061206	0.338529	0.0455765	-0.0940967	0.867122	0.0958954	0.826305
lp_0893	lp_0893	lp_0893	multidrug transport protein, major facilitator superfamily (MFS)	COG2814	Carbohydrate transport and metabolism	1062627	0.324583	0.00332301	-0.0952907	0.756675	-0.0696212	0.866809
lp_0894	lp_0894	lp_0894	anion exporter, TauE/SafE family	COG0730	Function unknown	1062985	0.0217076	0.856704	0.148266	0.479051	-0.533294	0.00030145
lp_0895	lp_0895	lp_0895	transcription regulator, TetR family	COG1309	Transcription	1062810	-0.248514	0.0810719	-0.188053	0.556432	-0.285655	0.410256
lp_0896	lp_0896	lp_0896	GTPase, HflX subfamily	COG2262	General function prediction only	1062774	0.792938	2.64215e-22	0.0229719	0.937552	0.031009	0.884637
lp_0897	lp_0897	lp_0897	phosphohydrolase, MutT/nudix family	COG1051	Nucleotide transport and metabolism	1062521	0.0280697	0.878969	0.0532859	0.923238	0.297579	0.544662
smr	lp_0898	smr	cation transporter, small multidrug resistance (SMR) family	COG2076	Inorganic ion transport and metabolism	1061561	-0.53053	0.121635	-0.31422	0.711522	0.658101	1
lp_0899	lp_0899	lp_0899	hypothetical membrane protein		Unassigned	1062589	0.0479221	0.687586	0.113023	0.494606	-0.0446106	0.875857
pgm3	lp_0900	pgm3	phosphoglycerate mutase family protein	COG0406	Carbohydrate transport and metabolism	1061860	0.125933	0.244167	0.0408176	0.899505	-0.118932	0.618121
pgm4	lp_0901	pgm4	phosphoglycerate mutase family protein	COG0406	Carbohydrate transport and metabolism	1063142	0.175142	0.0654514	0.0530824	0.83516	-0.00753384	0.97625
napA2	lp_0902	napA2	Na(+)/H(+) antiporter	COG0475 COG0569	Inorganic ion transport and metabolism	1062229	0.880992	2.14099e-20	0.241959	0.163011	0.288746	0.170108
lp_0903	lp_0903	lp_0903	phosphohydrolase, MutT/nudix family	COG1051 COG2320	Nucleotide transport and metabolism	1061741	0.74988	1.80149e-11	0.204628	0.359974	0.181966	0.449235
bglG2	lp_0904	bglG2	transcription antiterminator, BglB family	COG3711	Transcription	1061975	-0.953096	4.9856e-08	0.233738	0.335647	0.0206824	0.950894
pts12BCA	lp_0905	pts12BCA	PTS system, beta-glucosides-specific EIIBCA component	COG1263 COG2190	Carbohydrate transport and metabolism	1061930	-1.02512	9.32716e-19	0.204968	0.193486	0.0203461	0.938964
pbg2	lp_0906	pbg2	6-phospho-beta-glucosidase	COG2723	Carbohydrate transport and metabolism	1062543	-1.07588	2.18921e-20	0.179817	0.295193	-0.000640219	0.997781
lp_0907	lp_0907	lp_0907	hypothetical membrane protein, DedA family	COG0586	Function unknown	1061974	0.480391	5.58548e-06	0.17007	0.426684	0.0779715	0.766206
lp_0910	lp_0910	lp_0910	DNA helicase	COG3973	General function prediction only	1061473	0.67045	1.40975e-15	0.0858805	0.556717	-0.337721	0.00114659
ISP2_2	lp_0911	ISP2_2	transposase	COG3666	Replication, recombination and repair	1061912	-0.163247	0.201415	0.0124411	0.977819	0.169672	0.473978
lp_0912	lp_0912	lp_0912	enoyl-[acyl-carrier protein] reductase (NADH)	COG2070	General function prediction only	1061968	-0.536088	0.000107097	-0.749965	1.19618e-11	0.163859	0.447476
coaA	lp_0913	coaA	pantothenate kinase	COG1072	Coenzyme transport and metabolism	1062106	0.264057	0.0016859	0.174773	0.125017	-0.091008	0.659725
guaA	lp_0914	guaA	GMP synthase (glutamine-hydrolysing)	COG0518 COG0519	Nucleotide transport and metabolism	1061959	0.0331024	0.70777	0.12605	0.246619	-0.186935	0.414852
lp_0915	lp_0915	lp_0915	phage protein		Unassigned	1061970	-0.383042	0.290469	-0.270581	0.786946	0.709773	1
lp_0917	lp_0917	lp_0917	phage transcription regulator, Cro/CI family	COG1396	Transcription	1061925	-0.951332	0.0498207	-0.680015	1	0.64893	1
lp_0918	lp_0918	lp_0918	superfamily I DNA/RNA helicase	COG1112	Replication, recombination and repair	1061965	-0.199215	0.0291117	0.119484	0.461412	0.160997	0.319599
lp_0919	lp_0919	lp_0919	membrane-bound protease, CAAX family	COG1266	Defense mechanisms	1061956	-0.112394	0.292914	0.130784	0.521325	0.0746765	0.7137
lp_0921	lp_0921	lp_0921	transcription regulator, MarR family	COG1733	Transcription	1061955	-0.220394	0.0836764	0.242781	0.23074	-0.118289	0.614626
lp_0922	lp_0922	lp_0922	carbohydrate (prephenate-like) transport protein, major facilitator superfamily (MFS)	COG2814	Carbohydrate transport and metabolism	1062075	0.239013	0.489351	-0.123894	0.906301	0.70573	1
lp_0923	lp_0923	lp_0923	cell surface protein precursor, LPXTG-motif cell wall anchor	COG2340	Function unknown	1061961	-0.29729	0.00185367	0.182368	0.219979	-0.0345326	0.864794
lp_0924	lp_0924	lp_0924	extracellular protein, MORN repeat family	COG4642	Function unknown	1061872	-0.143046	0.381565	-0.113875	0.76273	-0.171194	0.61019
lp_0925	lp_0925	lp_0925	acyltransferase	COG1835	Lipid transport and metabolism	1061821	-0.0659689	0.535954	0.0689608	0.759311	-0.10941	0.578202
lp_0926	lp_0926	lp_0926	hypothetical membrane protein	COG2261	Function unknown	1061953	1.71185	9.47147e-105	0.326923	0.00169271	0.552037	0.000603133
lp_0927	lp_0927	lp_0927	hypothetical membrane protein		Unassigned	1061923	1.66414	3.75156e-107	0.222131	0.0373388	0.462077	0.00844093
lp_0928	lp_0928	lp_0928	hypothetical protein		Unassigned	1064033	1.84018	7.30334e-50	0.195194	0.332258	0.690781	0.00346641
asp1	lp_0929	asp1	alkaline shock protein	COG1302	Function unknown	1061895	1.77221	8.67965e-92	0.235289	0.0112832	0.520992	0.00194637
asp2	lp_0930	asp2	alkaline shock protein	COG1302	Function unknown	1064021	1.68782	4.64299e-71	0.18893	0.167262	0.491259	0.00618128
lp_0931	lp_0931	lp_0931	fumarylacetoacetate hydrolase family protein	COG0179	Secondary metabolites biosynthesis, transport, and metabolism	1064032	0.327403	0.00128044	0.0829596	0.756721	0.124312	0.551011
lp_0932	lp_0932	lp_0932	extracellular lipoprotein precursor		Unassigned	1064037	0.0409791	0.763102	-0.0323874	0.9265	0.185318	0.329677
lp_0934	lp_0934	lp_0934	PTS system, EIIA component	COG1447	Carbohydrate transport and metabolism	1064029	0.244234	0.126601	-0.142496	0.750877	-0.164934	0.683666
lp_0935	lp_0935	lp_0935	hypothetical protein	COG3408	Carbohydrate transport and metabolism	1064027	0.415343	0.00387766	-0.126955	0.763739	-0.0554621	0.900314
pepN	lp_0937	pepN	membrane alanine aminopeptidase (aminopeptidase N)	COG0308	Amino acid transport and metabolism	1063999	1.63868	1.39802e-97	0.0257899	0.918794	-0.0287928	0.869222
hsdR	lp_0938	hsdR	type I restriction-modification system,restriction subunit	COG0610	Defense mechanisms	1064000	0.191045	0.0309404	0.184171	0.0872235	0.113053	0.638517
hsdM	lp_0939	hsdM	type I restriction-modification system,methylation subunit	COG0286	Defense mechanisms	1064004	0.0246927	0.791845	0.0772422	0.637675	-0.134112	0.480823
hsdS1	lp_0940	hsdS1	type I restriction-modification system,specificity subunit	COG0732	Defense mechanisms	1063987	-0.0193224	0.853407	0.116268	0.426889	-0.118801	0.608393
lp_0941	lp_0941	lp_0941	phage integrase	COG0582	Replication, recombination and repair	1063980	-0.0481782	0.844232	0.148543	0.808688	0.281227	0.57914
hsdS2	lp_0942	hsdS2	type I restriction-modification system,specificity subunit (fragment)	COG0732	Defense mechanisms	1063991	-0.938001	0.0740067	-0.269128	1	0.288741	1
hsdS3	lp_0943	hsdS3	type I restriction-modification system,specificity subunit (fragment)	COG0732	Defense mechanisms	1063994	-0.608225	0.301451	-0.048724	1	0.47002	1
lp_0945	lp_0945	lp_0945	histidine phosphatase superfamily protein	COG0406	Carbohydrate transport and metabolism	1063972	-0.584515	0.211368	-0.425418	1	1.32196	1
lp_0946	lp_0946	lp_0946	mucus-binding protein, LPXTG-motif cell wall anchor	COG4886	Function unknown	1063978	-0.275881	0.11284	-0.12754	0.798575	0.634001	0.287304
lp_0947	lp_0947	lp_0947	hypothetical protein		Unassigned	1063988	-0.20522	0.353806	0.00187567	0.998535	-0.4707	0.364136
lp_0948	lp_0948	lp_0948	hypothetical protein	COG0645	Function unknown	1063964	-0.0251129	0.882211	-0.0431344	0.939621	0.281902	0.507272
lp_0949	lp_0949	lp_0949	transcription regulator, Cro/CI family	COG1396	Transcription	1063973	0.0178888	0.903784	0.0517298	0.898968	0.233765	0.48442
lp_0950	lp_0950	lp_0950	transcription regulator, Cro/CI family	COG1476	Transcription	1063959	-0.0667317	0.617788	0.00769763	0.985939	0.110504	0.679519
lp_0951	lp_0951	lp_0951	transcription regulator, LysR family	COG0583	Transcription	1063953	0.275164	0.189155	0.136253	0.815289	0.190456	0.708316
lp_0952	lp_0952	lp_0952	fumarate reductase, flavoprotein subunit precursor	COG3976	Function unknown	1063965	-0.395387	0.000472828	0.0855531	0.735517	0.603854	4.93494e-06
lp_0954	lp_0954	lp_0954	transcription regulator, MarR family	COG1856	Transcription	1063933	0.184884	0.149485	0.118787	0.709976	-0.202021	0.427077
azoR2	lp_0955	azoR2	FMN-dependent NADH-azoreductase	COG1182	Lipid transport and metabolism	1063954	0.111507	0.515067	0.0609138	0.899505	-0.793756	0.00113133
asnS1	lp_0956	asnS1	asparagine-tRNA synthetase	COG0017	Translation, ribosomal structure and biogenesis	1063894	2.07744	3.07016e-104	-0.0635617	0.863033	-0.265874	0.343059
asnA	lp_0957	asnA	aspartate-ammonia ligase	COG2502	Amino acid transport and metabolism	1063901	2.19093	1.99307e-92	0.0213453	0.963551	-0.0848904	0.78723
pepD3	lp_0959	pepD3	dipeptidase	COG4690	Amino acid transport and metabolism	1063855	0.450909	3.603e-08	0.104874	0.615347	0.299811	0.172908
lp_0960	lp_0960	lp_0960	hypothetical protein	COG0847	Replication, recombination and repair	1063860	1.31246	9.51909e-13	-0.177266	0.814647	0.674884	0.267319
lp_0960a	lp_0960a	lp_0960a	hypothetical protein		Unassigned	11933292	1.07963	0.00205084	-0.69141	1	0.381171	1
lp_0961	lp_0961	lp_0961	transposase, fragment	COG3415	Replication, recombination and repair	1063859	-0.300088	0.0307296	-8.87447e-05	0.99993	-0.501082	0.0651442
recQ1	lp_0962	recQ1	ATP-dependent DNA helicase RecQ	COG0514	Replication, recombination and repair	1063838	-0.118077	0.187063	0.0269371	0.914871	0.057951	0.706811
rluE	lp_0963	rluE	ribosomal large subunit pseudouridine synthase	COG0564	Translation, ribosomal structure and biogenesis	1063835	-0.243875	0.00915799	0.0115657	0.970785	0.0146018	0.941964
lp_0965	lp_0965	lp_0965	transcription regulator, ArsR family	COG0640	Transcription	1063827	-0.0438338	0.763102	0.061952	0.872039	-0.280161	0.300481
lp_0966	lp_0966	lp_0966	NADPH-dependent FMN reductase	COG0655	General function prediction only	1063822	-0.0311068	0.812031	-0.0961309	0.756721	0.29739	0.337275
lp_0967	lp_0967	lp_0967	hypothetical protein		Unassigned	1063843	0.282699	0.00623819	0.0649219	0.818705	0.258833	0.10558
lp_0968	lp_0968	lp_0968	hypothetical membrane protein, YibE/F family	COG5438	Function unknown	1063840	0.058285	0.580302	0.0393691	0.875024	-0.452908	0.00636652
lp_0969	lp_0969	lp_0969	hypothetical membrane protein, YibE/F family	COG5438	Function unknown	1063789	-0.0277926	0.797574	0.00178004	0.996653	-0.489192	0.000713056
lp_0970	lp_0970	lp_0970	acetyltransferase, GNAT family	COG0454	Transcription	1063832	0.245352	0.0168076	-0.0151796	0.963551	-0.354093	0.0604735
lp_0971	lp_0971	lp_0971	phosphoglycerate mutase family protein	COG0406	Carbohydrate transport and metabolism	1063831	0.112979	0.284318	0.0208617	0.951113	-0.089782	0.707449
lp_0972	lp_0972	lp_0972	bacteriocin immunity protein		Unassigned	1063697	0.434495	0.00295561	0.0672665	0.877362	0.25492	0.366191
lp_0973	lp_0973	lp_0973	esterase (short chain)	COG0657	Lipid transport and metabolism	1063734	-0.863748	0.12327	-0.50459	1	1.05111	1
xylP2	lp_0975	xylP2	carbohydrate (isoprimoverose-like)/proton symporter, GPH family	COG2211	Carbohydrate transport and metabolism	1063736	-0.878273	0.00915799	-0.63586	0.422726	0.985328	0.450464
murE1	lp_0977	murE1	UDP-N-acetylmuramoylalanyl-D-glutamate-2, 6-diaminopimelate ligase	COG0769	Cell wall/membrane/envelope biogenesis	1063760	0.417779	2.81309e-07	0.045613	0.840718	0.0136163	0.953553
thrA1	lp_0979	thrA1	aspartate kinase	COG0527	Amino acid transport and metabolism	1063655	-0.0515431	0.571653	-0.0531837	0.8343	-0.315987	0.0470527
asnB1	lp_0980	asnB1	asparagine synthase (glutamine-hydrolysing)	COG0367	Amino acid transport and metabolism	1063731	-0.00601531	0.942642	-0.0628737	0.741316	-0.332266	0.0680821
brnE	lp_0981	brnE	branched-chain amino acid transport protein	COG4392	Function unknown	1063718	2.88464	3.04235e-48	0.286796	0.607725	0.212231	1
brnF	lp_0982	brnF	branched-chain amino acid transport protein	COG1296	Amino acid transport and metabolism	1063671	2.25826	1.36839e-34	0.010409	0.991993	0.14777	0.829672
lp_0984	lp_0984	lp_0984	hypothetical protein	COG0789	Transcription	1063651	-0.243851	0.0203386	0.194011	0.446113	-0.773243	2.72242e-07
lp_0988	lp_0988	lp_0988	extracellular lipoprotein precursor, Asp-rich		Unassigned	1063652	-0.230813	0.0475014	-0.075738	0.811313	0.290955	0.149537
lp_0989	lp_0989	lp_0989	hypothetical membrane protein		Unassigned	1063654	0.163149	0.779335	-0.0387089	1	0.669769	1
lp_0990	lp_0990	lp_0990	hypothetical protein		Unassigned	1063650	1.58779	2.34695e-32	0.232806	0.551824	0.0983665	0.817567
lp_0991	lp_0991	lp_0991	multidrug transport protein, major facilitator superfamily (MFS)	COG2814	Carbohydrate transport and metabolism	1063640	1.45346	1.77895e-45	0.11014	0.733573	0.432505	0.021659
lp_0992	lp_0992	lp_0992	transcription regulator, MerR family	COG1789	Transcription	1063642	0.850735	7.80316e-10	0.0993437	0.863033	0.614562	0.0273599
lp_0995	lp_0995	lp_0995	hypothetical protein		Unassigned	1063636	0.61109	2.50728e-07	0.25505	0.204012	0.645638	0.0050504
lp_0996	lp_0996	lp_0996	metal-dependent regulator	COG1321	Transcription	1063621	0.372554	1.0475e-05	0.191651	0.098852	0.0472146	0.840159
cspC	lp_0997	cspC	cold shock protein CspC	COG1278	Transcription	1063635	-0.189315	0.0445112	0.160205	0.159776	-0.050713	0.837722
lp_0998	lp_0998	lp_0998	hypothetical membrane protein, DUF1212 family	COG2966	Function unknown	1063631	-0.142102	0.203524	0.0710987	0.788538	-0.0806442	0.687657
lp_0999	lp_0999	lp_0999	hypothetical membrane protein, DUF3815 family	COG3610	Function unknown	1063610	-0.166577	0.147398	0.095001	0.683768	-0.100492	0.639182
lp_1000	lp_1000	lp_1000	transcriptional attenuator, cell envelope-related, LytR family	COG1316	Transcription	1063613	0.122441	0.191159	-0.0165691	0.951634	-0.205119	0.3669
lp_1001	lp_1001	lp_1001	phosphatase, PAP2 family	COG0671	Lipid transport and metabolism	1063612	0.0602149	0.573427	0.15491	0.195334	0.0161613	0.941514
lp_1002	lp_1002	lp_1002	lipase/esterase	COG0657	Lipid transport and metabolism	1063602	0.311829	0.00113711	0.221221	0.098852	0.491942	0.00512192
lp_1003	lp_1003	lp_1003	acetyltransferase, GNAT family	COG1670	Translation, ribosomal structure and biogenesis	1063601	-0.0455632	0.725337	0.0771182	0.782455	-0.0311224	0.905382
lp_1004	lp_1004	lp_1004	transcription regulator, Rrf2 family	COG1959	Transcription	1063604	-0.136351	0.176339	-0.138375	0.409437	0.0660524	0.794794
als	lp_1005	als	acetolactate synthase	COG0028	Amino acid transport and metabolism	1063603	0.03242	0.743966	0.461164	1.15784e-08	-0.0190521	0.934895
lysP	lp_1008	lysP	lysine transport protein	COG0833	Amino acid transport and metabolism	1063549	-1.01295	1.02812e-26	0.171972	0.131527	-0.215765	0.126421
dacB	lp_1010	dacB	serine-type D-Ala-D-Ala carboxypeptidase	COG1876	Cell wall/membrane/envelope biogenesis	1063548	-0.343511	0.000228097	-0.0474351	0.843937	-0.560547	0.00137611
dgk1	lp_1011	dgk1	deoxyadenosine kinase / deoxyguanosine kinase	COG1428	Nucleotide transport and metabolism	1063542	0.149801	0.128795	0.222556	0.0217862	-0.560727	0.00328967
serS2	lp_1012	serS2	serine-tRNA synthetase	COG0172	Translation, ribosomal structure and biogenesis	1063430	2.9161	0	0.319557	3.23881e-05	-0.630872	1.81335e-05
ctsR	lp_1018	ctsR	transcription repressor of class III stress genes	COG4463	Transcription	1062856	0.812264	5.83427e-18	0.184772	0.218617	-0.185676	0.481664
clpC	lp_1019	clpC	ATP-dependent Clp protease, ATP-binding subunit ClpC	COG0542	Post-translational modification, protein turnover, and chaperones	1063011	0.798631	3.18809e-24	0.051763	0.775765	-0.261908	0.148209
lp_1020	lp_1020	lp_1020	transcription regulator, TetR family	COG1309	Transcription	1062943	0.191887	0.0752101	0.138107	0.496259	0.06771	0.780425
rpoB	lp_1021	rpoB	DNA-directed RNA polymerase, beta subunit	COG0085	Transcription	1062809	-0.331055	4.50915e-05	0.0940625	0.552632	-0.333173	0.085059
rpoC	lp_1022	rpoC	DNA-directed RNA polymerase, beta' subunit	COG0086	Transcription	1062844	-0.506223	1.41961e-09	0.0336627	0.884979	-0.372849	0.0257612
lp_1023	lp_1023	lp_1023	type 4 prepilin-like proteins leader peptide processing enzyme	COG1989	Cell motility	1062944	-0.976563	0.12478	-0.57753	1	0.785131	1
rpsL	lp_1025	rpsL	30S ribosomal protein S12	COG0048	Translation, ribosomal structure and biogenesis	1062769	-0.694726	2.75055e-15	0.0469075	0.835192	-0.250857	0.270192
rpsG	lp_1026	rpsG	30S ribosomal protein S7	COG0049	Translation, ribosomal structure and biogenesis	1062792	-0.682319	9.61063e-19	0.0209742	0.946696	-0.205269	0.368632
fusA2	lp_1027	fusA2	elongation factor G	COG0480	Translation, ribosomal structure and biogenesis	1062860	-0.838229	1.21988e-26	-0.0275458	0.895971	-0.389159	0.0196087
rpsJ	lp_1032	rpsJ	30S ribosomal protein S10	COG0051	Translation, ribosomal structure and biogenesis	1062667	-0.790388	5.5497e-20	-0.0269376	0.919468	-0.28669	0.27505
rplC	lp_1033	rplC	50S ribosomal protein L3	COG0087	Translation, ribosomal structure and biogenesis	1062703	-1.08881	6.01398e-38	-0.205595	0.0537189	-0.668208	0.000161427
rplD	lp_1034	rplD	50S ribosomal protein L4	COG0088	Translation, ribosomal structure and biogenesis	1062816	-0.989468	1.32693e-36	-0.145918	0.289017	-0.544632	0.000349435
rplW	lp_1035	rplW	50S ribosomal protein L23	COG0089	Translation, ribosomal structure and biogenesis	1062656	-0.939181	4.85849e-33	-0.0676324	0.791356	-0.459725	0.00511661
rplB	lp_1036	rplB	50S ribosomal protein L2	COG0090	Translation, ribosomal structure and biogenesis	1062631	-1.02216	6.52166e-40	-0.156061	0.193486	-0.552891	0.000916521
rpsS	lp_1038	rpsS	30S ribosomal protein S19	COG0185	Translation, ribosomal structure and biogenesis	1062768	-1.04748	6.8463e-43	-0.159108	0.248331	-0.61161	6.99801e-07
rplV	lp_1039	rplV	50S ribosomal protein L22	COG0091	Translation, ribosomal structure and biogenesis	1061107	-0.884331	5.32894e-36	-0.0962965	0.641518	-0.279934	0.153648
rpsC	lp_1040	rpsC	30S ribosomal protein S3	COG0092	Translation, ribosomal structure and biogenesis	1063523	-1.0638	9.67725e-43	-0.171627	0.17055	-0.562665	0.00052641
rplP	lp_1041	rplP	50S ribosomal protein L16	COG0197	Translation, ribosomal structure and biogenesis	1063522	-1.15279	3.72401e-42	-0.254675	0.0049883	-0.711832	4.99502e-06
rpmC	lp_1043	rpmC	50S ribosomal protein L29	COG0255	Translation, ribosomal structure and biogenesis	1063521	-1.00032	8.17621e-31	-0.213477	0.00769374	-0.399675	0.157859
rpsQ	lp_1044	rpsQ	30S ribosomal protein S17	COG0186	Translation, ribosomal structure and biogenesis	1063517	-1.07027	6.5472e-46	-0.149908	0.230899	-0.499104	0.000378592
rplN	lp_1045	rplN	50S ribosomal protein L14	COG0093	Translation, ribosomal structure and biogenesis	1063512	-1.02765	4.15386e-47	-0.0851498	0.691007	-0.437614	0.000771365
rplX	lp_1046	rplX	50S ribosomal protein L24	COG0198	Translation, ribosomal structure and biogenesis	1063510	-1.08146	1.43736e-44	-0.176038	0.110854	-0.495524	0.00190734
rplE	lp_1047	rplE	50S ribosomal protein L5	COG0094	Translation, ribosomal structure and biogenesis	1063508	-1.15654	3.96099e-54	-0.190151	0.0653356	-0.625361	9.79423e-06
rpsN	lp_1048	rpsN	30S ribosomal protein S14	COG0199	Translation, ribosomal structure and biogenesis	1063505	-0.781126	1.69684e-19	-0.0229855	0.951113	-0.046547	0.859225
rpsH	lp_1050	rpsH	30S ribosomal protein S8	COG0096	Translation, ribosomal structure and biogenesis	1063499	-0.996971	2.83567e-43	-0.151717	0.204112	-0.37112	0.0257612
rplF	lp_1051	rplF	50S ribosomal protein L6	COG0097	Translation, ribosomal structure and biogenesis	1063498	-1.10167	2.00194e-47	-0.155807	0.17055	-0.462696	0.00646023
rplR	lp_1052	rplR	50S ribosomal protein L18	COG0256	Translation, ribosomal structure and biogenesis	1063497	-0.996857	9.91748e-43	-0.108983	0.494606	-0.300137	0.117773
rpsE	lp_1053	rpsE	30S ribosomal protein S5	COG0098	Translation, ribosomal structure and biogenesis	1063488	-1.17221	3.24733e-52	-0.218113	0.0178577	-0.576487	0.000508505
rpmD	lp_1054	rpmD	50S ribosomal protein L30	COG1841	Translation, ribosomal structure and biogenesis	1063487	-0.70264	1.24967e-12	-0.0598081	0.808633	-0.0464309	0.877578
rplO	lp_1055	rplO	50S ribosomal protein L15	COG0200	Translation, ribosomal structure and biogenesis	1063485	-1.17514	2.49309e-40	-0.158845	0.273189	-0.585205	5.12576e-05
secY	lp_1056	secY	preprotein translocase, SecY subunit	COG0201	Intracellular trafficking, secretion, and vesicular transport	1063478	-0.985262	1.15364e-44	-0.103939	0.4305	-0.335333	0.0890193
adk	lp_1058	adk	adenylate kinase	COG0563	Nucleotide transport and metabolism	1063477	-1.19252	6.98293e-57	-0.0952242	0.549386	-0.486226	0.00194637
infA	lp_1059	infA	translation initiation factor IF-1	COG0361	Translation, ribosomal structure and biogenesis	1063476	-0.658959	3.59103e-18	0.0443958	0.867122	-0.243953	0.180735
rpmJ	lp_1059a	rpmJ	50S ribosomal protein L36	COG0257	Translation, ribosomal structure and biogenesis	1063474	-0.48354	1.49785e-08	0.078214	0.694665	0.0648135	0.81063
rpsM	lp_1060	rpsM	30S ribosomal protein S13	COG0099	Translation, ribosomal structure and biogenesis	1063467	-0.817552	2.67629e-25	-0.0864703	0.597512	-0.517906	0.000609776
rpsK	lp_1061	rpsK	30S ribosomal protein S11	COG0100	Translation, ribosomal structure and biogenesis	1063464	-0.858304	9.74144e-27	-0.0856398	0.619097	-0.544805	3.63791e-05
rpoA	lp_1062	rpoA	DNA-directed RNA polymerase, alpha subunit	COG0202	Transcription	1063463	-0.75112	1.12064e-25	-0.0206048	0.928367	-0.362585	0.0283206
rplQ	lp_1063	rplQ	50S ribosomal protein L17	COG0203	Translation, ribosomal structure and biogenesis	1063456	-0.849895	1.38441e-23	-0.0366395	0.891133	-0.470024	0.00169633
ISP1_1	lp_1064	ISP1_1	transposase	COG3464	Replication, recombination and repair	1063455	-0.126756	0.766451	-0.358707	1	0.662763	1
hepB1	lp_1066	hepB1	heptaprenyl diphosphate synthase component II	COG0142	Coenzyme transport and metabolism	1063454	-0.499146	5.71759e-10	0.0554886	0.798575	0.18316	0.426143
hepA	lp_1067	hepA	heptaprenyl diphosphate synthase component I	COG4769	Function unknown	1063445	-0.395264	2.24909e-05	0.124848	0.561829	0.393697	0.0719453
lp_1068	lp_1068	lp_1068	extracellular protein, DUF1312 famliy	COG5341	Function unknown	1063442	-0.422537	2.21945e-06	0.0413036	0.890453	0.382805	0.090496
ndh2	lp_1069	ndh2	NADH dehydrogenase, membrane-anchored	COG1252	Energy production and conversion	1063441	-0.236042	0.00468994	0.0645255	0.718743	0.629634	2.85543e-05
lp_1070	lp_1070	lp_1070	lipoprotein precursor, FMN-binding protein	COG4939	Function unknown	1063433	-0.530442	5.19272e-11	-0.0341015	0.869538	0.674451	6.93652e-06
apbE1	lp_1072	apbE1	thiamin biosynthesis lipoprotein ApbE	COG1477	Coenzyme transport and metabolism	1063429	-0.521109	5.16186e-09	0.0332311	0.894987	0.316695	0.101756
lp_1073	lp_1073	lp_1073	ABC transporter, ATP-binding protein	COG1122	Inorganic ion transport and metabolism	1063428	-0.23946	0.00513135	0.0630225	0.740147	0.149093	0.513327
lp_1074	lp_1074	lp_1074	ABC transporter, ATP-binding protein	COG1122	Inorganic ion transport and metabolism	1063425	-0.241081	0.00464064	0.0311686	0.896685	-0.00971024	0.966921
lp_1075	lp_1075	lp_1075	ABC transporter, permease protein	COG0619	Inorganic ion transport and metabolism	1063416	0.0498913	0.638287	0.177376	0.188442	0.190179	0.447476
truA	lp_1076	truA	tRNA pseudouridine synthase A	COG0101	Translation, ribosomal structure and biogenesis	1063415	-0.275723	0.00190411	0.106436	0.627314	-0.0462467	0.820131
rplM	lp_1077	rplM	50S ribosomal protein L13	COG0102	Translation, ribosomal structure and biogenesis	1063414	-0.605926	8.40032e-14	0.0898451	0.536262	-0.301944	0.169211
rpsI	lp_1078	rpsI	30S ribosomal protein S9	COG0103	Translation, ribosomal structure and biogenesis	1063406	-0.66924	3.04743e-12	0.0965469	0.627314	-0.309853	0.0929407
lp_1079	lp_1079	lp_1079	fatty acid-binding protein, DegV family	COG1307	Function unknown	1063405	0.592587	8.29343e-14	0.0116599	0.965895	-0.000775862	0.997781
lp_1081	lp_1081	lp_1081	hypothetical protein	COG3391	nergy production and conversion, Post-translational modification, protein turnover, and chaperones	1063404	-0.259598	0.694415	-0.152764	1	1.39712	1
lp_1082	lp_1082	lp_1082	malate / lactate dehydrogenase	COG2055	Energy production and conversion	1063397	1.56407	1.99604e-15	-0.33657	0.607725	0.848293	0.365307
tkt2	lp_1083	tkt2	transketolase	COG0021	Carbohydrate transport and metabolism	1063395	2.01981	2.34803e-07	-0.621219	0.273189	1.08983	0.33723
aroD1	lp_1084	aroD1	shikimate 5-dehydrogenase	COG0169	Amino acid transport and metabolism	1063391	2.52895	9.65169e-29	-0.310325	0.751467	1.07984	1
aroA	lp_1085	aroA	phospho-2-dehydro-3-deoxyheptonate aldolase / chorismate mutase	COG2876	Amino acid transport and metabolism	1063382	1.62052	1.60684e-28	-0.128974	0.798575	0.505618	0.18943
aroB	lp_1086	aroB	3-dehydroquinate synthase	COG0337	Amino acid transport and metabolism	1063379	1.11554	1.04868e-25	0.0162485	0.973783	0.406489	0.20552
ttdP	lp_1087	ttdP	tartrate transport protein	COG0471	Inorganic ion transport and metabolism	1063378	-0.539736	0.121635	-0.400902	0.6737	1.11094	1
lp_1088	lp_1088	lp_1088	hypothetical protein, DUF59 family	COG2151	General function prediction only	1063369	-1.00213	0.358369	-0.310631	1	1.07446	1
ttdB	lp_1089	ttdB	L(+)-tartrate dehydratase, subunit B	COG1838	Energy production and conversion	1063368	-0.758847	0.249341	-0.416008	1	1.16707	1
ttdA	lp_1090	ttdA	L(+)-tartrate dehydratase, subunit A	COG1951	Energy production and conversion	1063367	-0.722807	0.206539	-0.152001	1	1.31213	1
ttdR	lp_1092	ttdR	transcription regulator tartrate operon, AraC family	COG2207	Transcription	1063361	0.360689	0.299307	-0.261704	1	1.11224	1
citG	lp_1093	citG	2-(5''-triphosphoribosyl)-3'-dephosphocoenzyme-A synthase	COG1767	Coenzyme transport and metabolism	1063360	0.0963952	0.519391	-0.0792779	0.8343	0.466708	0.113705
mtsC	lp_1095	mtsC	manganese ABC transporter, ATP-binding protein	COG1121	Inorganic ion transport and metabolism	1063356	-0.510935	0.000384742	0.102069	0.804236	-0.301415	0.335594
mtsB	lp_1096	mtsB	manganese ABC transporter, permease protein	COG1108	Inorganic ion transport and metabolism	1063353	-0.446676	0.00253476	-0.00225511	0.998076	-0.133246	0.749803
mtsA	lp_1097	mtsA	manganese/zinc ABC transporter, substrate binding protein	COG0803	Inorganic ion transport and metabolism	1063345	-0.505807	4.75912e-05	-0.0569837	0.878369	-0.408037	0.103436
lp_1098	lp_1098	lp_1098	hypothetical protein		Unassigned	1063344	0.0979434	0.535121	-0.188174	0.561633	0.090937	0.786405
ldhL2	lp_1101	ldhL2	L-lactate dehydrogenase	COG0039	Energy production and conversion	1063343	0.130088	0.140316	-1.11534	1.20351e-63	0.58641	9.31989e-05
citP	lp_1102	citP	citrate transport protein	COG0471	Inorganic ion transport and metabolism	1063335	0.277482	0.000499755	-0.735226	1.37759e-31	0.849918	2.91034e-09
citR	lp_1103	citR	citrate lyase regulator, SorC family	COG2390	Transcription	1063333	0.251871	0.0390664	0.0806594	0.814647	0.092719	0.707468
mae	lp_1105	mae	malic enzyme, NAD-dependent	COG0281	Energy production and conversion	1063331	0.268993	0.00168828	-0.241302	0.0113382	0.805156	2.04781e-07
citC	lp_1106	citC	[citrate (pro-3S)-lyase] ligase	COG3053	Energy production and conversion	1063323	0.317107	4.14813e-05	-0.0963247	0.58173	0.85148	1.36798e-07
citD	lp_1107	citD	citrate lyase, gamma chain, acyl carrier protein	COG3052	Energy production and conversion	1063320	0.422648	5.35181e-07	-0.019049	0.945257	0.919896	1.15683e-05
citE	lp_1108	citE	citrate lyase, beta chain	COG2301	Carbohydrate transport and metabolism	1063316	0.261533	0.00100196	-0.0394297	0.83516	0.648607	4.39646e-05
citF	lp_1109	citF	citrate lyase, alpha chain	COG3051	Energy production and conversion	1063312	0.329683	5.61069e-05	0.0163072	0.958908	0.647329	8.15021e-05
fum	lp_1112	fum	fumarate hydratase	COG0114	Energy production and conversion	1063306	-0.0997986	0.421441	-1.14571	3.90668e-80	0.942786	6.32036e-11
lp_1113	lp_1113	lp_1113	fumarate reductase, flavoprotein subunit	COG1053	Energy production and conversion	1063304	-0.474793	1.95962e-05	-0.871427	5.43116e-37	0.773676	4.71134e-08
citX	lp_1114	citX	apo-citrate lyase phosphoribosyl-dephospho-CoA transferase	COG3697	Coenzyme transport and metabolism	1063302	0.0504837	0.756724	-0.0518696	0.905229	0.516995	0.0347396
mleR2	lp_1115	mleR2	malolactic regulator, LysR family	COG0583	Transcription	1063295	-0.0267669	0.816293	-0.0372851	0.901493	0.278794	0.117144
mleR1	lp_1116	mleR1	malolactic regulator, LysR family	COG0583	Transcription	1063294	0.378184	0.0207346	0.165705	0.692587	0.280603	0.505139
mleS	lp_1118	mleS	malolactic enzyme	COG0281	Energy production and conversion	1063292	-0.505937	0.0261212	-0.205792	0.704748	0.507911	0.57914
mleP2	lp_1119	mleP2	malate transport protein	COG0679	General function prediction only	1063291	-0.249645	0.458201	-0.209635	0.814647	0.772985	0.483413
lp_1120	lp_1120	lp_1120	amino acid transport protein	COG0531	Amino acid transport and metabolism	1063286	1.46337	4.73228e-34	0.163316	0.394467	-0.413236	0.393384
lp_1121	lp_1121	lp_1121	hypothetical membrane protein	COG4684	Function unknown	1063285	0.133893	0.219067	0.0764773	0.775315	-0.121556	0.554522
lp_1123	lp_1123	lp_1123	hypothetical protein		Unassigned	11933293	0.455737	0.00664738	0.366388	0.289017	-0.107217	0.78723
lp_1124	lp_1124	lp_1124	cell surface hydrolase, LPXTG-motif cell wall anchor	COG1073	Function unknown	1063284	-0.331914	0.157814	-0.077269	0.925792	0.687801	0.382924
cydA	lp_1125	cydA	cytochrome D ubiquinol oxidase, subunit I	COG1271	Energy production and conversion	1063277	-0.111163	0.209245	0.263045	0.00138316	-0.0959189	0.597711
cydB	lp_1126	cydB	cytochrome D ubiquinol oxidase, subunit II	COG1294	Energy production and conversion	1063276	-0.0331937	0.72888	0.27557	0.000989372	-0.0121258	0.947873
cydC	lp_1128	cydC	cytochrome D ABC transporter, ATP-binding and permease protein	COG4988	Energy production and conversion	1063275	0.155209	0.106202	0.18753	0.218617	0.0316845	0.865036
cydD	lp_1129	cydD	cytochrome D ABC transporter, ATP-binding and permease protein	COG4987	Energy production and conversion	1063269	0.180179	0.0398317	0.128195	0.424569	-0.0585849	0.732695
hepB2	lp_1134	hepB2	heptaprenyl diphosphate synthase component II	COG0142	Coenzyme transport and metabolism	1063266	0.445459	1.70914e-06	0.056677	0.830205	0.0294126	0.88353
lp_1135	lp_1135	lp_1135	1,4-dihydroxy-2-naphthoate octaprenyltransferase	COG1575	Coenzyme transport and metabolism	1063257	0.231075	0.0124814	0.126548	0.446113	0.171962	0.494172
lp_1136	lp_1136	lp_1136	oxidoreductase, NAD(P)-dependent	COG0673	General function prediction only	1063255	0.25896	0.00319382	0.131794	0.444036	0.305295	0.094842
acm1	lp_1138	acm1	cell wall hydrolase/muramidase	COG1705	Cell motility	1063254	-0.22621	0.0197157	0.00155918	0.998076	-0.190179	0.457844
xpt	lp_1139	xpt	xanthine phosphoribosyltransferase	COG0503	Nucleotide transport and metabolism	1063247	-0.181968	0.0324304	0.0562334	0.796673	-0.131936	0.553116
lp_1140	lp_1140	lp_1140	hypothetical membrane protein	COG4843	Function unknown	1063246	-0.210979	0.0195035	-0.0501144	0.818705	-0.205081	0.393052
purK2	lp_1141	purK2	phosphoribosylaminoimidazole carboxylase,ATPase subunit	COG0026	Nucleotide transport and metabolism	1063245	-0.0642648	0.464748	0.0681974	0.707038	-0.080696	0.737635
pcrA	lp_1144	pcrA	ATP-dependent DNA helicase PcrA	COG0210	Replication, recombination and repair	1063243	-0.216699	0.0131603	0.0547561	0.784814	-0.226777	0.294936
ligA	lp_1145	ligA	DNA ligase (NAD+)	COG0272	Replication, recombination and repair	1063237	-0.210443	0.0120772	0.0556225	0.775765	-0.25789	0.186186
lp_1146	lp_1146	lp_1146	lipoprotein, pheromone precursor	COG4851	General function prediction only	1063236	-0.0464433	0.607302	0.0861129	0.57989	-0.119259	0.614135
gatC	lp_1147	gatC	aspartyl/glutamyl-tRNA amidotransferase subunit C	COG0721	Translation, ribosomal structure and biogenesis	1063229	0.0517399	0.597514	0.0841423	0.684706	-0.0309955	0.918586
gatA	lp_1148	gatA	aspartyl/glutamyl-tRNA amidotransferase subunit A	COG0154	Translation, ribosomal structure and biogenesis	1063235	-0.151116	0.0791429	0.0302713	0.895971	-0.223876	0.282356
gatB	lp_1149	gatB	aspartyl/glutamyl-tRNA amidotransferase subunit B	COG0064	Translation, ribosomal structure and biogenesis	1063228	-0.16021	0.0690916	0.0411814	0.846727	-0.198128	0.426242
lp_1150	lp_1150	lp_1150	diacylglycerol kinase family protein	COG1597	Lipid transport and metabolism	1063227	-0.27098	0.00216765	0.031123	0.895971	-0.285982	0.0934268
rumA	lp_1151	rumA	23S rRNA methyltransferase, TrmA family	COG2265	Translation, ribosomal structure and biogenesis	1063225	-0.211634	0.0118923	0.0394307	0.857718	-0.392082	0.0519677
lp_1153	lp_1153	lp_1153	transcription regulator, TetR family	COG1309	Transcription	1063220	0.126349	0.157684	0.0668336	0.69678	-0.0902888	0.699759
lp_1154	lp_1154	lp_1154	cation transporting P-type ATPase	COG0474	Inorganic ion transport and metabolism	1063219	0.155969	0.0727716	0.0419855	0.863033	-0.129051	0.402912
pts13C	lp_1155	pts13C	PTS system, cellobiose-specific EIIC component	COG1455	Carbohydrate transport and metabolism	1063218	0.152163	0.14325	0.106081	0.60728	0.105284	0.546342
lp_1156	lp_1156	lp_1156	cell surface hydrolase, DUF915 family	COG4814	General function prediction only	1063212	0.141475	0.203556	0.062604	0.830205	-0.0646574	0.789809
lp_1157	lp_1157	lp_1157	transcription regulator, RpiR family	COG1737	Transcription	1063211	0.23665	0.0155018	0.0834013	0.698636	0.0729057	0.73623
lys	lp_1158	lys	lysozyme	COG3757	Cell wall/membrane/envelope biogenesis	1063210	0.000502926	0.997467	0.0474787	0.847487	-0.0697309	0.724283
lp_1159	lp_1159	lp_1159	extracellular protein, membrane-bound		Unassigned	1063204	0.310964	0.0171662	-0.0266791	0.959944	-0.0401079	0.902817
cspP	lp_1160	cspP	cold shock protein CspP	COG1278	Transcription	1063203	-0.546512	1.08821e-07	0.0326401	0.880047	-0.165246	0.486796
lp_1161	lp_1161	lp_1161	oxidoreductase, NAD-dependent	COG0673	General function prediction only	1063202	-0.0780795	0.411595	0.0391978	0.87283	-0.0123415	0.951014
rhe2	lp_1162	rhe2	ATP-dependent RNA helicase	COG0513	Replication, recombination and repair	1063196	-0.222337	0.0204433	0.000902902	0.998076	-0.102633	0.591857
lp_1163	lp_1163	lp_1163	nucleotide-binding protein, universal stress protein UspA family	COG0589	Signal transduction mechanisms	1063189	1.01622	4.20171e-16	-0.0107859	0.985939	0.158971	0.60233
pts14C	lp_1164	pts14C	PTS system, cellobiose-specific EIIC component	COG1455	Carbohydrate transport and metabolism	1063188	0.186704	0.0650941	0.113751	0.594776	0.0809888	0.692463
lp_1165	lp_1165	lp_1165	cell surface hydrolase, DUF915 family	COG4814	General function prediction only	1063187	0.110259	0.298382	0.0617671	0.812117	-0.121171	0.574739
lp_1165a	lp_1165a	lp_1165a	hypothetical protein		Unassigned	11933295	0.0641458	0.681792	0.24235	0.327751	0.431614	0.0934268
lp_1166	lp_1166	lp_1166	hypothetical protein		Unassigned	1063181	0.307534	0.000399117	0.049951	0.820447	-0.0774081	0.749803
lp_1168	lp_1168	lp_1168	hypothetical protein		Unassigned	1063180	-0.139434	0.274694	0.181349	0.192592	0.101791	0.57914
gdh	lp_1169	gdh	glutamate dehydrogenase, NADP-specific	COG0334	Amino acid transport and metabolism	1063179	0.267334	0.00249726	0.16957	0.212946	-0.0117997	0.950894
pbpX1	lp_1171	pbpX1	serine-type D-Ala-D-Ala carboxypeptidase	COG1680	Defense mechanisms	1063173	-0.263965	0.20523	-0.0844612	0.894719	0.616808	0.394214
lp_1173	lp_1173	lp_1173	UDP-N-acetylglucosamine 2-epimerase	COG0381	Cell wall/membrane/envelope biogenesis	1063172	-0.273044	0.00485961	-0.104244	0.594776	-0.420637	0.0224089
lp_1174	lp_1174	lp_1174	ribonuclease BN family protein	COG1295	Function unknown	1063171	0.226504	0.0385162	-0.00740305	0.985537	-0.0302123	0.908739
glpF4	lp_1175	glpF4	glycerol uptake facilitator protein	COG0580	Carbohydrate transport and metabolism	1063169	-1.05049	2.3372e-24	0.00108708	0.998076	-0.45149	0.000514396
glf1	lp_1176	glf1	UDP-galactopyranose mutase	COG0562	Cell wall/membrane/envelope biogenesis	1063164	-0.234493	0.0141407	0.18113	0.107247	-0.109276	0.679805
cps1A	lp_1177	cps1A	polysaccharide biosynthesis protein	COG3774	Cell wall/membrane/envelope biogenesis	1063163	-0.341871	0.00142534	0.167643	0.271699	-0.0767729	0.801322
cps1B	lp_1178	cps1B	glycosyltransferase, family 1 (GT1)	COG0438	Cell wall/membrane/envelope biogenesis	1063162	-0.528304	3.12515e-07	0.121321	0.460839	-0.132263	0.612954
cps1C	lp_1179	cps1C	oligosaccharide transporter (flippase)	COG2244	General function prediction only	1063159	-0.620999	1.06556e-07	0.115072	0.571211	-0.218597	0.420751
cps1D	lp_1180	cps1D	glycosyltransferase	COG1442	Cell wall/membrane/envelope biogenesis	1063158	-0.714502	6.0375e-13	0.0783705	0.68714	-0.157361	0.578217
cps1E	lp_1181	cps1E	acyltransferase/acetyltransferase	COG3594	Carbohydrate transport and metabolism	1063157	-0.854211	3.38403e-13	0.0794211	0.721928	-0.257126	0.282356
cps1F	lp_1182	cps1F	polysaccharide biosynthesis protein, chain length regulator	COG3944	Cell wall/membrane/envelope biogenesis	1063154	-0.775706	9.79777e-14	0.0350498	0.886535	-0.128475	0.657252
cps1G	lp_1183	cps1G	glycosyltransferase, family 1 (GT1)	COG0438	Cell wall/membrane/envelope biogenesis	1063150	-0.916919	1.77146e-18	-0.00375784	0.990257	-0.233612	0.366191
cps1H	lp_1184	cps1H	glycosyltransferase (rhamnosyltransferase),family 2 (GT2)	COG1216	Defense mechanisms	1063147	-0.819898	4.48769e-16	0.0781302	0.73474	-0.0464426	0.884637
cps1I	lp_1185	cps1I	polysaccharide polymerase		Unassigned	1063148	-0.768554	3.6765e-13	0.104377	0.609319	-0.109467	0.696078
rfbA	lp_1186	rfbA	glucose-1-phosphate thymidylyltransferase	COG1209	Cell wall/membrane/envelope biogenesis	1063140	-0.478877	1.25268e-07	0.152351	0.292702	-0.0153012	0.956846
lp_1187	lp_1187	lp_1187	glycosylhydrolase	COG3664	Carbohydrate transport and metabolism	1063139	-0.566746	7.12411e-10	0.114062	0.51869	-0.130636	0.638055
rfbC	lp_1188	rfbC	dTDP-4-dehydrorhamnose 3,5-epimerase	COG1898	Cell wall/membrane/envelope biogenesis	1063137	-0.529665	2.08015e-08	0.150917	0.34879	-0.0467846	0.860122
rfbB	lp_1189	rfbB	dTDP-glucose 4,6-dehydratase	COG1088	Cell wall/membrane/envelope biogenesis	1063131	-0.544496	1.3078e-09	0.120955	0.481432	-0.143897	0.57914
rfbD	lp_1190	rfbD	dTDP-4-dehydrorhamnose reductase	COG1091	Cell wall/membrane/envelope biogenesis	1063130	-0.989552	2.14949e-27	0.0472333	0.829366	-0.408773	0.0108164
lp_1191	lp_1191	lp_1191	transposase, fragment	COG2801	Replication, recombination and repair	1063129	-0.220493	0.777523	-0.241349	1	-0.32235	1
lp_1192	lp_1192	lp_1192	transposase, fragment	COG2801	Replication, recombination and repair	1063122	0.338401	0.364985	-0.102822	1	0.580439	1
lp_1193	lp_1193	lp_1193	transposase, fragment		Unassigned	1063121	-0.31584	0.528732	-0.172668	1	0.340946	1
lp_1194	lp_1194	lp_1194	transposase, fragment	COG2963	Replication, recombination and repair	1063120	0.321817	0.436028	-0.0562841	1	0.451928	1
lp_1195	lp_1195	lp_1195	transposase, fragment		Unassigned	1063118	-0.220068	0.665707	-0.140238	1	0.812309	1
lp_1196	lp_1196	lp_1196	integrase/recombinase	COG0582	Replication, recombination and repair	1063114	0.0757217	0.756724	0.307599	0.515354	-0.0266872	0.955133
cps2A	lp_1197	cps2A	polysaccharide biosynthesis protein, chain length regulator	COG3944	Cell wall/membrane/envelope biogenesis	1063113	-1.12141	0.00337557	-0.629388	1	0.919735	1
cps2B	lp_1198	cps2B	polysaccharide biosynthesis protein,regulator	COG0489	Cell cycle control, cell division, chromosome partitioning	1063111	-0.550733	0.368678	-0.421209	1	1.13589	1
cps2C	lp_1199	cps2C	polysaccharide biosynthesis protein,phosphotyrosine-protein phosphatase	COG4464	Carbohydrate transport and metabolism	1063109	-1.00437	0.00869828	-0.601811	1	0.935637	1
cps2D	lp_1200	cps2D	UDP N-acetyl glucosamine 4-epimerase, NAD dependent	COG0451	Cell wall/membrane/envelope biogenesis	1063104	-0.275697	0.402792	-0.376973	0.613715	0.754525	1
cps2E	lp_1201	cps2E	priming glycosyltransferase, polyprenyl glycosylphosphotransferase	COG2148	Cell wall/membrane/envelope biogenesis	1063103	-0.292803	0.194369	-0.241616	0.646413	0.265276	0.696078
cps2F	lp_1202	cps2F	glycosyltransferase, family 1 (GT1)	COG0438	Cell wall/membrane/envelope biogenesis	1063102	-0.0728693	0.725337	0.129882	0.798575	0.395383	0.354231
cps2G	lp_1203	cps2G	polysaccharide biosynthesis protein	COG0438	Cell wall/membrane/envelope biogenesis	1063100	-0.0206236	0.923002	-0.00208014	0.998076	0.304152	0.432376
cps2H	lp_1204	cps2H	polysaccharide polymerase		Unassigned	1063095	0.0435855	0.835826	0.0772932	0.895971	0.307157	0.496324
cps2I	lp_1205	cps2I	oligosaccharide transporter (flippase)	COG2244	General function prediction only	1063094	0.0410267	0.796858	0.210738	0.451048	0.140078	0.66164
cps2J	lp_1206	cps2J	glycosyltransferase, family 1 (GT1)	COG0438	Cell wall/membrane/envelope biogenesis	1063093	0.371049	0.000860316	0.200752	0.324437	-0.0406574	0.890499
cps2K	lp_1207	cps2K	polysaccharide biosynthesis protein	COG3077	Replication, recombination and repair	1063090	0.206482	0.264715	0.0486351	0.936113	-0.111713	0.780425
lp_1210	lp_1210	lp_1210	hypothetical protein	COG4715	Function unknown	1063084	0.117828	0.409388	0.0542321	0.895971	-0.148675	0.607896
lp_1211	lp_1211	lp_1211	hypothetical protein		Unassigned	1063083	0.285811	0.0204019	0.071912	0.818705	-0.122913	0.615653
lp_1213	lp_1213	lp_1213	transposase, fragment	COG2963	Replication, recombination and repair	1063076	0.107223	0.741533	-0.0122355	0.992376	0.252002	1
lp_1214	lp_1214	lp_1214	transposase, fragment	COG2963	Replication, recombination and repair	1063075	-1.05612	0.0593694	-0.521382	1	0.6388	1
cps3A	lp_1215	cps3A	glycosyltransferase, family 2 (GT2)	COG1216	General function prediction only	1063074	-0.480126	0.024473	-0.528236	0.156716	-0.137759	0.894831
cps3B	lp_1216	cps3B	glycosyltransferase, family 2 (GT2)	COG1216	General function prediction only	1063068	-0.152768	0.220093	-0.008905	0.985537	-0.123044	0.670288
glf2	lp_1219	glf2	UDP-galactopyranose mutase	COG0562	Cell wall/membrane/envelope biogenesis	1063067	-0.694465	3.08804e-10	-0.43151	0.00065578	-1.6339	1.05616e-11
cps3D	lp_1220	cps3D	polysaccharide biosynthesis protein		Unassigned	1063066	-0.596949	1.27217e-08	-0.417744	0.00275839	-1.42039	4.97522e-08
cps3E	lp_1221	cps3E	polysaccharide biosynthesis protein		Unassigned	1063064	-0.855268	1.74761e-10	-0.588719	0.00027457	-1.17896	0.0149475
cps3H	lp_1225	cps3H	polysaccharide biosynthesis protein		Unassigned	1063056	-0.819318	7.30521e-11	-0.553882	0.00146576	-1.2103	0.00842566
cps3I	lp_1226	cps3I	O-acetyltransferase	COG3594	Carbohydrate transport and metabolism	1063054	-1.0553	7.4046e-13	-0.807386	1.69223e-06	-0.83916	0.243484
cps3J	lp_1227	cps3J	glycosyltransferase	COG1442	Cell wall/membrane/envelope biogenesis	1063049	-1.13274	7.54066e-10	-0.584071	0.0167607	-1.23648	0.0186618
lp_1228	lp_1228	lp_1228	transcription regulator, AraC family	COG2207	Transcription	1063048	1.03454	0.0033173	0.478368	1	0.942388	1
msa	lp_1229	msa	mannose-specific adhesin, LPXTG-motif cell wall anchor	COG3203	Cell wall/membrane/envelope biogenesis	1063047	-0.248846	0.00450774	0.234863	0.0133253	-0.327997	0.12071
lp_1230	lp_1230	lp_1230	transcription regulator, MarR family	COG1846	Transcription	1063040	-0.299568	0.0311783	0.277156	0.158879	-0.399376	0.162158
lp_1231	lp_1231	lp_1231	oligosaccharide transporter (flippase)	COG2244	General function prediction only	1063039	-0.386461	0.00932234	-0.29133	0.295168	-0.402518	0.306778
lp_1233	lp_1233	lp_1233	priming glycosyltransferase,undecaprenyl-phosphate beta-glucosephosphotransferase	COG2148	Cell wall/membrane/envelope biogenesis	1063038	-0.13822	0.126718	0.141983	0.26861	-0.00926399	0.96555
lp_1234	lp_1234	lp_1234	hypothetical protein		Unassigned	1063036	-0.197481	0.0969323	0.087391	0.775765	-0.104579	0.65903
lp_1235	lp_1235	lp_1235	hypothetical protein, DUF2922 family		Unassigned	1063031	-0.638489	0.640371	-1.05283	1	1.69694	1
lp_1236	lp_1236	lp_1236	hypothetical protein		Unassigned	1063030	-1.38214	0.119746	-1.22469	1	0.963646	1
lp_1237	lp_1237	lp_1237	hypothetical protein		Unassigned	1063029	0.38221	0.877271	0.879935	1	2.31239	1
lp_1238	lp_1238	lp_1238	hypothetical protein	COG1595	Transcription	1063023	-1.89492	0.0163902	-1.47161	1	0.468108	1
lp_1239	lp_1239	lp_1239	hypothetical protein		Unassigned	1063022	0.0672698	0.719577	-0.0500845	0.928107	0.00812356	0.985075
recX	lp_1240	recX	regulatory protein recX	COG2137	General function prediction only	1063021	0.0377264	0.770676	0.0177778	0.963309	0.0303387	0.905903
lp_1241	lp_1241	lp_1241	hypothetical protein, DUF402 family	COG3557	Translation, ribosomal structure and biogenesis	1063015	-0.159262	0.0689425	0.123152	0.324297	0.0195525	0.930017
lp_1242	lp_1242	lp_1242	extracellular protein, NlpC/P60 family,gamma-D-glutamate-meso-diaminopimelate muropeptidase	COG0791	Cell wall/membrane/envelope biogenesis	1063014	0.264879	0.15153	-0.41896	0.282656	0.468015	0.512579
lp_1243	lp_1243	lp_1243	transcription regulator, Cro/CI family		Unassigned	1063013	0.446565	0.000602494	0.189319	0.460839	-0.245045	0.366091
lp_1244	lp_1244	lp_1244	hypothetical protein		Unassigned	1062993	-0.0716098	0.566162	0.0216772	0.959944	-0.554761	0.00209238
hicD2	lp_1245	hicD2	L-2-hydroxyisocaproate dehydrogenase	COG0039	Energy production and conversion	1062989	3.20095	5.81021e-188	0.17005	0.560613	0.395155	0.0620656
lp_1247	lp_1247	lp_1247	transport protein, DUF20 family	COG0628	General function prediction only	1062986	-0.038706	0.687586	0.0923647	0.589373	-0.0893131	0.670066
tagD2	lp_1248	tagD2	glycerol-3-phosphate cytidylyltransferase	COG0615	Cell wall/membrane/envelope biogenesis	1062979	-0.0508926	0.614275	0.0167872	0.953352	-0.241812	0.260031
gntP	lp_1249	gntP	gluconate transport protein	COG2610	Carbohydrate transport and metabolism	1062978	0.353968	0.000641736	0.224575	0.216373	0.25124	0.0989309
gntK	lp_1250	gntK	gluconokinase	COG1070	Carbohydrate transport and metabolism	1062977	0.670473	1.77658e-12	0.213946	0.213769	0.147238	0.483413
lp_1251	lp_1251	lp_1251	6-phosphogluconate dehydrogenase (decarboxylating)	COG1023	Carbohydrate transport and metabolism	1062968	0.895264	7.18638e-13	0.178147	0.525671	-0.000979399	0.997781
gshR2	lp_1253	gshR2	glutathione reductase	COG1249	Energy production and conversion	1062967	2.86088	3.56602e-183	-1.66051	1.10396e-46	-1.95261	6.35337e-34
prfC	lp_1255	prfC	peptide chain release factor 3	COG4108	Translation, ribosomal structure and biogenesis	1062966	-0.153385	0.08112	0.124613	0.356443	-0.166951	0.449235
lp_1256	lp_1256	lp_1256	extracellular protein		Unassigned	1062964	-0.47334	0.00237745	-0.184333	0.597512	0.368375	0.583894
lp_1257	lp_1257	lp_1257	hypothetical protein	COG4932	Cell wall/membrane/envelope biogenesis	1062957	0.31318	0.00348683	0.0661901	0.818705	0.159843	0.409345
lp_1258	lp_1258	lp_1258	transcription regulator, LysR family	COG0583	Transcription	1062958	-0.170662	0.102029	-0.0663192	0.816328	-0.232593	0.277133
lp_1259	lp_1259	lp_1259	anion exporter, TauE/SafE family	COG0730	General function prediction only	1062956	0.0132366	0.905009	0.00722678	0.985537	-0.199171	0.243484
lp_1260	lp_1260	lp_1260	hypothetical membrane protein	COG4272	Function unknown	1062949	0.280052	0.0160565	0.0886045	0.718293	-0.146227	0.607896
oppA	lp_1261	oppA	oligopeptide ABC transporter, substrate binding protein	COG4166	Amino acid transport and metabolism	1062948	6.15329	0	0.145094	0.42372	0.090325	0.657252
oppB	lp_1262	oppB	oligopeptide ABC transporter, permease protein	COG0601	Amino acid transport and metabolism	1062947	4.99696	0	0.109185	0.69587	0.17147	0.486239
oppC	lp_1263	oppC	oligopeptide ABC transporter, permease protein	COG1173	Amino acid transport and metabolism	1062936	4.78892	0	0.0646903	0.832184	0.145808	0.507988
oppD	lp_1264	oppD	oligopeptide ABC transporter, ATP-binding protein	COG0444	Amino acid transport and metabolism	1062935	4.78587	0	0.0197098	0.959944	0.0379382	0.869222
oppF	lp_1265	oppF	oligopeptide ABC transporter, ATP-binding protein	COG4608	Amino acid transport and metabolism	1062934	4.57809	0	0.152311	0.438407	-0.0247225	0.911207
lp_1267	lp_1267	lp_1267	transcription regulator, MarR family	COG1846	Transcription	1062924	-0.0236133	0.825471	0.0923316	0.627427	0.101083	0.676257
lp_1268	lp_1268	lp_1268	integrase/recombinase	COG0582	Replication, recombination and repair	1062923	-0.47428	0.000320619	-0.0407726	0.9265	-0.310099	0.240979
clpE	lp_1269	clpE	ATP-dependent Clp protease, ATP-binding subunit ClpE	COG0542	Post-translational modification, protein turnover, and chaperones	1062922	0.808625	1.21988e-26	0.0696293	0.683768	-0.0300107	0.893372
ptsH	lp_1273	ptsH	phosphocarrier protein Hpr	COG1925	Carbohydrate transport and metabolism	1062916	-0.264677	0.00164202	0.109245	0.426091	-0.256288	0.0432539
ptsI	lp_1274	ptsI	phosphoenolpyruvate-protein phosphotransferase	COG1080	Carbohydrate transport and metabolism	1062915	-0.457565	3.51165e-07	0.120215	0.387335	-0.151573	0.513456
lp_1275	lp_1275	lp_1275	1,2-diacylglycerol 3-glucosyltransferase	COG0438	Cell wall/membrane/envelope biogenesis	1062914	-0.00498605	0.959032	0.076362	0.674297	-0.0428921	0.862889
lp_1276	lp_1276	lp_1276	glucosyl-diacylglycerol 6-beta-glucosyltransferase	COG0438	Cell wall/membrane/envelope biogenesis	1062905	-0.0298019	0.756724	0.0278935	0.899535	-0.139701	0.546342
lp_1277	lp_1277	lp_1277	hypothetical membrane protein	COG0392	Function unknown	1062904	-0.147612	0.110598	0.0204913	0.936113	-0.328	0.0513379
dacA2	lp_1278	dacA2	serine-type D-Ala-D-Ala carboxypeptidase	COG1686	Cell wall/membrane/envelope biogenesis	1062903	-0.590387	8.37132e-11	0.0153711	0.96235	-0.306914	0.13659
araT1	lp_1280	araT1	aromatic amino acid specific aminotransferase	COG0436	Amino acid transport and metabolism	1062896	0.469774	3.18119e-09	0.0725409	0.717458	0.133155	0.49841
lp_1281	lp_1281	lp_1281	hypothetical protein, DUF1797 family	COG4703	Function unknown	1062895	0.0728587	0.468401	0.121439	0.426091	0.0154826	0.955133
lp_1283	lp_1283	lp_1283	membrane sulfatase, alkaline phosphatase superfamily protein	COG1368	Cell wall/membrane/envelope biogenesis	1062893	-0.517531	3.35255e-11	0.0105272	0.964438	-0.438609	0.0113649
ISP1_2	lp_1288	ISP1_2	transposase	COG3464	Replication, recombination and repair	1062796	-0.682383	0.120963	-0.297676	1	0.765755	1
lp_1289	lp_1289	lp_1289	purine/pyrimidine phosphoribosyltransferase	COG0503	Nucleotide transport and metabolism	1062790	0.0336445	0.931053	0.113878	1	0.249007	1
lp_1290	lp_1290	lp_1290	purine/pyrimidine permease	COG2252	General function prediction only	1062789	-0.642847	0.00664642	-0.11592	0.870433	0.70348	0.42261
lp_1291	lp_1291	lp_1291	hypothetical protein		Unassigned	1062788	0.460766	0.000196627	0.104766	0.723891	0.178228	0.475861
lp_1292	lp_1292	lp_1292	acetyltransferase, GNAT family	COG1670	Translation, ribosomal structure and biogenesis	1062779	-0.227257	0.0108567	-0.0341918	0.893327	-0.714007	6.02003e-06
lp_1293	lp_1293	lp_1293	metallo-phosphoesterase	COG0622	General function prediction only	1062778	0.213673	0.195887	0.0689368	0.893327	0.221606	0.4942
mntH2	lp_1295	mntH2	manganese transport protein MntH, Nramp superfamily	COG1914	Inorganic ion transport and metabolism	1062777	0.486798	0.000230058	0.0408514	0.935523	0.399694	0.077467
hemH	lp_1296	hemH	ferrochelatase	COG0276	Coenzyme transport and metabolism	1062775	0.553647	0.000347374	0.0349978	0.959944	0.427928	0.151129
lp_1297	lp_1297	lp_1297	S-methylmethionine transport protein	COG0833	Amino acid transport and metabolism	1062767	2.54688	2.66663e-54	-0.170431	0.715253	0.142076	0.823153
metH	lp_1298	metH	homocysteine S-methyltransferase (cobalamin-dependent)	COG2040	Amino acid transport and metabolism	1062765	2.35154	1.34357e-42	-0.158504	0.792231	0.405845	0.515284
tagE1	lp_1299	tagE1	poly(glycerol-phosphate) alpha-glucosyltransferase	COG0438	Cell wall/membrane/envelope biogenesis	1062764	0.737311	1.16756e-12	0.0813134	0.802503	0.350208	0.20911
lp_1300	lp_1300	lp_1300	hypothetical membrane protein		Unassigned	1062757	0.19911	0.0691004	0.165922	0.460744	0.0547299	0.796884
metK	lp_1301	metK	methionine adenosyltransferase	COG0192	Coenzyme transport and metabolism	1062756	-0.0734159	0.455835	0.0524616	0.808368	-0.121209	0.60233
lp_1302	lp_1302	lp_1302	methionine transport protein	COG2814	Carbohydrate transport and metabolism	1062755	-1.28344	9.12934e-11	-0.430942	0.233454	0.46012	0.603246
lp_1303a	lp_1303a	lp_1303a	hypothetical protein	COG2911	Function unknown	1062753	-0.937368	0.335311	-0.242009	1	1.06588	1
lp_1310	lp_1310	lp_1310	glycosyl transferase, group I	COG4627	Function unknown	1062751	0.123544	0.20523	0.0695174	0.76273	-0.0454823	0.81063
tagE2	lp_1311	tagE2	poly(glycerol-phosphate) alpha-glucosyltransferase	COG0438	Cell wall/membrane/envelope biogenesis	1062748	0.293464	0.00145789	0.145439	0.452309	0.138865	0.481664
tagE3	lp_1312	tagE3	poly(glycerol-phosphate) alpha-glucosyltransferase	COG0438	Cell wall/membrane/envelope biogenesis	1062747	0.161693	0.0819158	0.122015	0.446113	0.0320964	0.854573
lp_1313	lp_1313	lp_1313	hypothetical protein		Unassigned	1062744	0.0739062	0.691817	0.183111	0.619018	0.18719	0.577883
lp_1314	lp_1314	lp_1314	methyltransferase, SAM-dependent	COG0144	Translation, ribosomal structure and biogenesis	1062739	-0.17448	0.0776674	0.0567317	0.819608	-0.031677	0.910799
lp_1315	lp_1315	lp_1315	membrane-associated phospholipid phosphatase	COG0671	Lipid transport and metabolism	1062738	0.238694	0.0501193	0.10941	0.735517	0.329332	0.126421
leuS	lp_1316	leuS	leucine-tRNA synthetase	COG0495	Translation, ribosomal structure and biogenesis	1062737	-0.054247	0.559761	0.0791881	0.614381	-0.102416	0.638055
lp_1317	lp_1317	lp_1317	polysaccharide export protein	COG2244	General function prediction only	1062730	-0.0376484	0.711045	0.138544	0.305316	-0.0472035	0.822143
rsuA	lp_1319	rsuA	ribosomal small subunit pseudouridine synthase A	COG1187	Translation, ribosomal structure and biogenesis	1062736	-0.248799	0.0169887	0.0329123	0.905229	-0.276458	0.217793
lp_1320	lp_1320	lp_1320	sugar kinase	COG0063	Carbohydrate transport and metabolism	1062729	0.363788	0.0171062	0.0650716	0.897029	0.426875	0.0979132
pepV	lp_1321	pepV	Xaa-His dipeptidase	COG0624	Amino acid transport and metabolism	1062728	0.132481	0.146353	-0.0814468	0.673707	-0.206789	0.208724
lp_1322	lp_1322	lp_1322	nucleotide-binding protein, universal stress protein UspA family	COG0589	Signal transduction mechanisms	1062722	0.223744	0.0115554	-0.0564297	0.792956	-0.0680186	0.778421
ugpC	lp_1324	ugpC	glycerol-3-phosphate ABC transporter,ATP-binding protein	COG3839	Carbohydrate transport and metabolism	1062721	-0.864712	0.0107646	-0.723777	0.27558	0.927435	0.454499
ugpA	lp_1325	ugpA	glycerol-3-phosphate ABC transporter, permease protein	COG1175	Carbohydrate transport and metabolism	1062720	-0.879717	0.0193982	-0.70738	0.407544	0.901154	1
ugpE	lp_1326	ugpE	glycerol-3-phosphate ABC transporter, permease protein	COG0395	Carbohydrate transport and metabolism	1062718	-0.599464	0.151762	-0.475299	1	0.382071	1
ugpB	lp_1327	ugpB	glycerol-3-phosphate ABC transporter, substrate binding protein	COG1653	Carbohydrate transport and metabolism	1062714	-0.482795	0.0412248	-0.314478	0.528728	0.619169	0.500227
glpQ1	lp_1328	glpQ1	glycerophosphodiester phosphodiesterase	COG0584	Energy production and conversion	1062713	0.620687	3.3314e-07	0.00956823	0.985537	-0.235077	0.42261
dgk2	lp_1329	dgk2	deoxynucleoside kinase	COG1428	Nucleotide transport and metabolism	1062712	0.0435791	0.670443	-0.0405953	0.878353	-0.349108	0.0568641
mscL	lp_1330	mscL	large conductance mechanosensitive channel	COG1970	Cell wall/membrane/envelope biogenesis	1062706	0.749166	3.77406e-15	0.158802	0.331926	0.0998194	0.703625
lp_1332	lp_1332	lp_1332	hypothetical membrane protein	COG1511	Function unknown	1062705	-0.194066	0.401859	-0.158823	0.804309	0.607884	0.436377
lp_1333	lp_1333	lp_1333	hypothetical protein		Unassigned	1062704	-0.212366	0.600167	-0.0247045	1	-0.385593	1
lp_1334	lp_1334	lp_1334	ABC transporter, permease protein	COG0842	Defense mechanisms	1062701	0.288445	0.184103	0.0849268	0.898968	0.219949	0.60233
lp_1335	lp_1335	lp_1335	ABC transporter, ATP-binding protein	COG1131	Defense mechanisms	1062695	0.0836337	0.745907	-0.0509447	0.955364	0.224872	0.65903
lp_1336	lp_1336	lp_1336	bifunctional protein: ABC transporter,ATP-binding protein%3B transcription regulator, LytR family	COG1131	Defense mechanisms	1062694	0.308796	0.129251	-0.239891	0.652908	0.198933	0.657252
mrsA1	lp_1339	mrsA1	protein-methionine-sulfoxide reductase	COG0225	Post-translational modification, protein turnover, and chaperones	1062693	1.10859	2.37524e-15	0.102178	0.822542	0.113635	0.779834
lp_1341	lp_1341	lp_1341	transcription regulator, MerR family	COG0789	Transcription	1062685	0.105441	0.68484	0.140829	0.847227	0.0960295	1
lp_1342	lp_1342	lp_1342	short-chain dehydrogenase/oxidoreductase,NAD(P)-dependent	COG0702	Carbohydrate transport and metabolism, Cell wall/membrane/envelope biogenesis	1062683	0.0994045	0.630303	0.07137	0.901493	-0.112808	0.796884
lp_1343	lp_1343	lp_1343	transport protein, EamA family	COG5006	General function prediction only	1062682	0.144972	0.371213	0.0735227	0.877362	0.12717	0.763544
asd1	lp_1346	asd1	aspartate-semialdehyde dehydrogenase	COG0136	Amino acid transport and metabolism	1062676	0.113409	0.470718	0.212391	0.472889	0.40289	0.292247
lp_1347	lp_1347	lp_1347	hypothetical protein	COG2267	Lipid transport and metabolism	1062675	-0.299027	0.246371	0.0406245	0.964438	0.48455	0.529417
lp_1348	lp_1348	lp_1348	hypothetical protein	COG1942	Function unknown	1062674	-0.196986	0.557759	0.0264751	0.985537	0.0923704	1
lp_1350	lp_1350	lp_1350	NADH:flavin oxidoreductase/NADH oxidase	COG1902	Energy production and conversion	1062671	-0.317798	0.0468439	-0.049297	0.935094	0.603169	0.393052
lp_1351	lp_1351	lp_1351	thioredoxin-fold protein, DsbA family,FrnE-like subfamily	COG2761	Secondary metabolites biosynthesis, transport, and metabolism	1062665	0.000767852	0.997467	0.244789	0.51869	0.318326	0.47927
lp_1352	lp_1352	lp_1352	transcription regulator, MarR family	COG1733	Transcription	1062664	-0.0334156	0.884229	0.145696	0.808688	0.181283	0.668469
lp_1353	lp_1353	lp_1353	hydrolase, HAD superfamily, Cof family	COG0561	General function prediction only	1062663	-0.53189	7.38214e-07	0.126328	0.460501	0.0776046	0.76886
lp_1354	lp_1354	lp_1354	hypothetical protein		Unassigned	1062661	-0.159154	0.0843187	0.131486	0.285282	0.0764085	0.745104
pltA	lp_1354a	pltA	peptide pheromone precursor		Unassigned	1062654	-0.159887	0.604444	0.0426972	0.967137	0.577897	1
pltK	lp_1355	pltK	two-component system histidine protein kinase%3B sensor protein	COG3290	Signal transduction mechanisms	1062653	-0.0980251	0.303494	0.0677326	0.74563	-0.221303	0.217793
pltR	lp_1356	pltR	two-component system response regulator	COG3279	Transcription	1062652	-0.113431	0.22845	0.0810232	0.678235	-0.313039	0.0380067
lp_1357	lp_1357	lp_1357	extracellular protein, membrane-anchored		Unassigned	1062644	-0.499416	4.5563e-07	-0.088403	0.607205	-1.04376	4.7828e-09
lp_1358	lp_1358	lp_1358	hypothetical membrane protein		Unassigned	1062643	-0.341088	0.000952204	-0.0216072	0.937552	-0.479515	0.0294636
lp_1359	lp_1359	lp_1359	membrane-bound protease, CAAX family	COG1266	Defense mechanisms	1062642	0.0608998	0.889229	-0.0808191	1	1.25687	1
lp_1360	lp_1360	lp_1360	transcription regulator, MarR family	COG1846	Transcription	1062635	1.3373	3.39246e-48	-0.666728	8.09718e-12	-1.03597	5.12754e-13
lp_1362	lp_1362	lp_1362	hypothetical protein		Unassigned	1062633	0.965615	0.000229263	0.204745	0.819843	0.431604	1
lp_1363	lp_1363	lp_1363	hypothetical protein		Unassigned	1062632	-0.153651	0.159672	-0.00222328	0.996653	-0.315001	0.122421
uvrA2	lp_1364	uvrA2	excinuclease ABC, subunit A	COG0178	Replication, recombination and repair	1062615	0.197882	0.0177518	0.0383907	0.878353	0.0077309	0.961375
lp_1369	lp_1369	lp_1369	lipoprotein precursor		Unassigned	1062581	0.0951287	0.399454	-0.0327636	0.908281	-0.165586	0.483413
lp_1370	lp_1370	lp_1370	hypothetical protein		Unassigned	11933296	0.27617	0.143329	0.0536895	0.943991	-0.119292	0.822143
lp_1371	lp_1371	lp_1371	extracellular protein, membrane-anchored		Unassigned	1062580	0.13246	0.158319	-0.0496708	0.82532	-0.321314	0.0368248
gtcA1	lp_1372	gtcA1	teichoic acid glycosylation protein	COG2246	Function unknown	1062578	0.145529	0.124119	0.184607	0.128127	-0.0732308	0.76886
lp_1373	lp_1373	lp_1373	hypothetical membrane protein, DUF1516 family		Unassigned	1062573	-0.085715	0.448439	0.0139868	0.971295	-0.126466	0.611452
lp_1374	lp_1374	lp_1374	bifunctional protein: homocysteine methyltransferase (cobalamin-dependent)%3B methylenetetrahydrofolate reductase	COG0646 COG0685	Amino acid transport and metabolism	1062572	2.02069	9.45963e-36	-0.128623	0.886535	0.722209	0.426565
metE	lp_1375	metE	homocysteine S-methyltransferase (cobalamin-independent)	COG0620	Amino acid transport and metabolism	1062571	2.15773	2.73811e-23	-0.474437	0.528728	0.883818	0.420412
lp_1377	lp_1377	lp_1377	hypothetical protein	COG3551	Translation, ribosomal structure and biogenesis	1062568	-0.425319	0.100347	-0.529604	0.267247	0.719448	0.456061
cysD	lp_1378	cysD	sulfate adenylyltransferase	COG2046	Inorganic ion transport and metabolism	1062563	-0.301339	0.29355	-0.361634	0.598269	0.606255	0.502006
cysC	lp_1379	cysC	adenylylsulfate kinase	COG0529	Inorganic ion transport and metabolism	1062562	-0.0677178	0.771457	0.0444956	0.955364	0.13708	0.805233
lp_1380	lp_1380	lp_1380	phosphoesterase, DHH family	COG0618	General function prediction only	1062556	-0.151621	0.479273	-0.0127695	0.985939	0.29513	0.603988
astA	lp_1381	astA	arylsulfate sulfotransferase		Unassigned	1062555	-0.327783	0.0313051	-0.147388	0.721928	0.0932771	0.849581
lp_1385	lp_1385	lp_1385	sodium/sulfate symport protein	COG0471	Inorganic ion transport and metabolism	1062554	-0.722703	0.0148512	-0.434692	0.5084	0.902811	0.414647
lp_1386	lp_1386	lp_1386	Na+ driven multidrug efflux protein, MATE family	COG0534	Defense mechanisms	1062548	-0.377171	0.00571487	0.382358	0.012145	0.207256	0.447476
lp_1388	lp_1388	lp_1388	hypothetical protein		Unassigned	1062546	0.171943	0.135363	0.0200122	0.955105	-0.656348	0.000318733
lp_1390	lp_1390	lp_1390	acetyltransferase, GNAT family	COG2153	General function prediction only	1062535	-0.877779	5.47283e-15	0.178323	0.276393	-0.287927	0.18943
argS	lp_1391	argS	arginine-tRNA synthetase	COG0018	Translation, ribosomal structure and biogenesis	1062530	-0.780004	6.52638e-19	0.168871	0.152138	-0.0225305	0.921949
lp_1392	lp_1392	lp_1392	hypothetical protein		Unassigned	1062529	0.797488	0.0969323	-0.0593668	1	1.05377	1
lp_1393	lp_1393	lp_1393	ABC transporter, ATP-binding and permease protein	COG1136	Defense mechanisms	1062528	-0.317959	0.116177	-0.328034	0.404522	0.769907	0.326869
lp_1396	lp_1396	lp_1396	transcription regulator, LuxR family	COG3933	Transcription	1062520	-0.473573	0.0704555	-0.352876	0.50677	0.772662	0.470315
lp_1397	lp_1397	lp_1397	hypothetical protein, DUF3284 family		Unassigned	1062519	-0.152827	0.764948	-0.131842	1	0.595182	1
pts15A	lp_1398	pts15A	PTS system, beta-glucosides-specific EIIA component	COG1447	Carbohydrate transport and metabolism	1062509	-0.778049	0.0627783	-0.271031	1	0.479566	1
pts15B	lp_1399	pts15B	PTS system, beta-glucosides-specific EIIB component	COG1440	Carbohydrate transport and metabolism	1062505	-0.441757	0.382473	-0.274088	1	0.793848	1
pts15C	lp_1400	pts15C	PTS system, beta-glucosides-specific EIIC component	COG1455	Carbohydrate transport and metabolism	1062504	-0.491615	0.00110353	-0.164147	0.674297	0.601524	0.288066
pbg3	lp_1401	pbg3	6-phospho-beta-glucosidase	COG2723	Carbohydrate transport and metabolism	1062498	-0.404458	0.00203731	-0.097038	0.795531	0.375117	0.272039
lp_1402	lp_1402	lp_1402	transport protein, major facilitator subfamily (MFS)	COG0477	Amino acid transport and metabolism, Carbohydrate transport and metabolism, Inorganic ion transport and metabolism	1062497	-0.302226	0.203763	0.00897908	0.992588	0.00333903	0.996499
lp_1403	lp_1403	lp_1403	cell surface protein, ErfK family	COG1376	Function unknown	1062496	-0.0701258	0.809635	-0.0610708	0.942415	-0.178847	1
dltC2	lp_1406	dltC2	D-alanine-poly(phosphoribitol) ligase, subunit 2	COG0236	Lipid transport and metabolism, Secondary metabolites biosynthesis, transport, and catabolism	1062490	-0.280246	0.00898247	0.0571706	0.863033	-0.548927	0.00137441
lp_1407	lp_1407	lp_1407	aminotransferase (PLP-dependent) with N-terminal regulator domain, GntR family	COG1167	Transcription	1062489	1.06097	1.06123e-21	-0.0509909	0.895971	0.184065	0.432864
lp_1409	lp_1409	lp_1409	amino acid efflux protein	COG1279	General function prediction only	1062488	-0.136778	0.661862	-0.245806	0.775765	0.415935	0.679519
arcT	lp_1410	arcT	aminotransferase (PLP-dependent)	COG0436	Amino acid transport and metabolism	1062482	-0.16736	0.147336	-0.0790334	0.782125	-0.18572	0.481664
argR1	lp_1411	argR1	arginine catabolic regulator	COG1438	Transcription	1062481	-0.672173	9.7447e-09	0.164914	0.449898	0.151167	0.533551
lp_1412	lp_1412	lp_1412	hypothetical protein		Unassigned	1062480	-0.352422	0.121635	0.32322	0.434704	0.197569	0.650542
pbp2A	lp_1413	pbp2A	transpeptidase-transglycosylase (penicillin binding protein 2A)	COG0744	Cell wall/membrane/envelope biogenesis	1062475	-0.287632	0.000469235	-0.0417744	0.822542	-0.318524	0.109086
lp_1415	lp_1415	lp_1415	hypothetical protein, DUF964 family	COG3679	Function unknown	1062474	-0.366206	4.64894e-05	-0.104595	0.563169	-0.608413	5.41054e-06
lp_1416	lp_1416	lp_1416	phosphoesterase	COG0420	Replication, recombination and repair	1062473	-0.489373	1.38331e-06	-0.123323	0.593249	-0.417589	0.0382558
lp_1417	lp_1417	lp_1417	hypothetical membrane protein	COG0419	Replication, recombination and repair	1062466	-0.441226	4.28601e-07	-0.0998058	0.673765	-0.343083	0.0879
lp_1418	lp_1418	lp_1418	metal-dependent phosphohydrolase, HD family	COG3481	General function prediction only	1062465	-0.301075	0.000708016	-0.0391651	0.889901	-0.168046	0.492664
lp_1419	lp_1419	lp_1419	hypothetical protein		Unassigned	1062464	-0.955211	0.00217295	-0.457793	0.53224	0.934734	0.453775
lp_1420	lp_1420	lp_1420	carboxyterminal processing proteinase, S41 family, membrane-anchored	COG0793	Cell wall/membrane/envelope biogenesis	1062461	-0.100775	0.848142	-0.774278	1	0.771435	1
lp_1422	lp_1422	lp_1422	transcription regulator, LysR family	COG0583	Transcription	1062456	0.54811	1.00326e-05	-0.150892	0.614032	0.593234	0.00112425
lp_1424	lp_1424	lp_1424	NADPH-dependent FMN reductase family protein	COG0431	General function prediction only	1062455	0.741852	1.8745e-05	-0.197312	0.717458	1.02792	4.38135e-05
lp_1425	lp_1425	lp_1425	fumarate reductase/succinate dehydrogenase,FAD-binding flavoprotein%3B NADPH-dependent FMN reductase	COG0431 COG1053	General function prediction only	1062454	0.481893	5.17688e-07	-0.344673	0.0171671	0.799563	2.28101e-08
lp_1426	lp_1426	lp_1426	hypothetical protein		Unassigned	1062448	0.235425	0.0243661	0.0357575	0.910153	0.395205	0.0336173
lp_1427	lp_1427	lp_1427	nucleoside 2-deoxyribosyltransferase	COG3613	Nucleotide transport and metabolism	1062447	0.272645	0.032971	0.132067	0.627314	-0.16893	0.543725
lp_1430	lp_1430	lp_1430	glycosyltransferase, family 2	COG0463	Cell wall/membrane/envelope biogenesis	1062440	0.216651	0.0512008	0.115578	0.614381	0.170208	0.415303
lp_1431	lp_1431	lp_1431	hypothetical membrane protein	COG1807	Cell wall/membrane/envelope biogenesis	1062439	0.048396	0.645773	0.079369	0.694199	0.0614135	0.736411
lp_1433	lp_1433	lp_1433	phosphohydrolase, MutT/NudX family	COG1051	Nucleotide transport and metabolism	1062431	-0.0698929	0.616585	0.090491	0.782029	0.0637216	0.796884
lp_1435	lp_1435	lp_1435	hypothetical membrane protein	COG4485	Function unknown	1062430	0.15235	0.198182	0.0550131	0.863033	0.278917	0.123105
ribB	lp_1436	ribB	riboflavin synthase, alpha chain	COG0307	Coenzyme transport and metabolism	1062429	-0.00402498	0.966169	-0.0457293	0.799184	0.145795	0.621773
ribA	lp_1437	ribA	3,4-dihydroxy-2-butanone 4-phosphate synthase /GTP cyclohydrolase II	COG0108 COG0807	Coenzyme transport and metabolism	1062427	0.0803689	0.373755	0.000965145	0.998076	0.1561	0.553998
ribH	lp_1438	ribH	riboflavin synthase, beta chain	COG0054	Coenzyme transport and metabolism	1062420	0.142212	0.111218	0.0675715	0.730392	0.252729	0.327785
lp_1439	lp_1439	lp_1439	nucleotidyltransferase superfamily protein	COG3575	Function unknown	1062419	0.492169	0.0962362	0.0330609	0.977819	0.314197	1
lp_1440	lp_1440	lp_1440	hypothetical protein		Unassigned	1062417	0.118084	0.874064	-0.409874	1	1.45878	1
lp_1442	lp_1442	lp_1442	transcription regulator, Crp/FNR family	COG0664	Signal transduction mechanisms	1062415	-0.355255	0.00439757	0.0776224	0.784239	-0.0221452	0.934895
lp_1443	lp_1443	lp_1443	transcription regulator, TetR family	COG1309	Transcription	1062407	0.601986	0.0160565	-0.137517	0.885589	0.20423	1
npr1	lp_1445	npr1	NADH peroxidase	COG0446	General function prediction only	1062405	-0.791937	3.35896e-07	-0.315023	0.281892	0.156821	0.788367
lp_1446	lp_1446	lp_1446	cell surface protein, CscB family		Unassigned	1062404	1.13644	1.78978e-26	-0.0854241	0.820447	0.688082	0.0128395
lp_1447	lp_1447	lp_1447	cell surface protein precursor, CscD family,LPXTG-motif cell wall anchor		Unassigned	1062403	1.25207	6.14103e-06	0.0241339	1	0.517361	1
lp_1448	lp_1448	lp_1448	cell surface protein precursor, DUF916/CscA family	COG4072	Function unknown	1062396	1.07057	2.98698e-08	-0.0163209	0.985939	0.639885	0.234527
lp_1449	lp_1449	lp_1449	cell surface protein, CscB family		Unassigned	1062395	1.47147	1.27051e-09	0.157453	0.878353	0.887976	1
lp_1450	lp_1450	lp_1450	cell surface protein, CscB family		Unassigned	1062394	1.15639	4.34654e-08	-0.0143031	0.989662	0.450017	1
prtM1	lp_1452	prtM1	peptidylprolyl isomerase	COG0760	Post-translational modification, protein turnover, and chaperones	1062391	-0.226824	0.00362972	0.0369808	0.850205	-0.183681	0.35239
lp_1453	lp_1453	lp_1453	extracellular protein, membrane-anchored		Unassigned	1062388	0.625853	5.10557e-07	0.0637718	0.878353	0.280258	0.368632
lp_1454	lp_1454	lp_1454	nucleotide-binding protein, histidine triad family	COG0537	Nucleotide transport and metabolism	1062385	0.57633	7.48447e-08	0.0210986	0.962565	0.184342	0.501463
lp_1455	lp_1455	lp_1455	ABC transporter, ATP-binding protein	COG1131	Defense mechanisms	1062383	0.170923	0.0856969	0.0373764	0.895971	-0.0900533	0.681441
lp_1456	lp_1456	lp_1456	ABC transporter, permease protein	COG4473	Intracellular trafficking, secretion, and vesicular transport	1062381	0.178229	0.0445881	0.0303018	0.905229	-0.160591	0.367223
lp_1457	lp_1457	lp_1457	aminoglycoside 3'-phosphotransferase	COG0510	Cell wall/membrane/envelope biogenesis	1062379	0.144431	0.12239	0.0690459	0.69678	-0.091444	0.714925
trmB	lp_1458	trmB	tRNA (m(7)G46) methyltransferase	COG0220	General function prediction only	1062373	-0.473847	4.93089e-06	0.0986879	0.657382	-0.256811	0.186186
lp_1459	lp_1459	lp_1459	extracellular protein, membrane-anchored	COG5584	Function unknown	1062371	0.0831059	0.45414	0.0648908	0.76279	-0.042536	0.842288
lp_1460	lp_1460	lp_1460	tRNA binding domain protein	COG0073	General function prediction only	1062370	-0.013964	0.889997	0.0839687	0.664567	0.0353282	0.885248
ftsK1	lp_1461	ftsK1	FtsK/SpoIIIE family protein	COG1674	Cell cycle control, cell division, chromosome partitioning	1062364	-0.139277	0.0955118	0.00985319	0.975568	-0.128146	0.550878
murC	lp_1462	murC	UDP-N-acetylmuramate-alanine ligase	COG0773	Cell wall/membrane/envelope biogenesis	1062363	-0.27144	0.000618921	0.0213228	0.937552	-0.292455	0.0829679
ISP1_3	lp_1463	ISP1_3	transposase	COG3464	Replication, recombination and repair	1062362	-0.121508	0.799115	-0.176634	1	0.676153	1
lp_1465	lp_1465	lp_1465	hypothetical protein		Unassigned	11933297	-1.26328	2.57386e-11	-0.673022	0.00467633	-1.72133	7.55494e-09
feoB	lp_1466	feoB	ferrous iron transport protein B	COG0370	Inorganic ion transport and metabolism	1062356	-0.981719	2.33241e-27	-0.631429	1.11261e-06	-1.97108	4.19027e-17
feoA	lp_1467	feoA	ferrous iron transport protein A	COG1918	Inorganic ion transport and metabolism	1062355	-0.70727	0.00152571	-0.357352	0.442443	-2.56445	1
sufC	lp_1468	sufC	ABC transporter, ATP-binding protein,iron-sulfur cluster assembly ATPase protein SufC	COG0396	Post-translational modification, protein turnover, and chaperones	1062354	-0.706977	5.43552e-16	-0.321818	0.00068543	-1.76676	8.61461e-47
sufD	lp_1469	sufD	ABC transporter, iron-sulfur cluster assembly protein SufD	COG0719	Post-translational modification, protein turnover, and chaperones	1062353	-0.879775	2.876e-25	-0.349431	0.000118345	-1.79192	5.59254e-61
sufS	lp_1470	sufS	cysteine desulfurase	COG0520	Amino acid transport and metabolism	1062348	-0.954974	1.32127e-33	-0.365319	1.1774e-05	-1.75405	3.64748e-41
sufU	lp_1471	sufU	SUF system FeS assembly protein, NifU family	COG0822	Energy production and conversion	1062347	-0.837194	2.68148e-15	-0.264224	0.111867	-1.5357	7.51266e-17
sufB	lp_1472	sufB	ABC transporter component, iron-sulfur cluster assembly protein SufB, iron regulated	COG0719	Post-translational modification, protein turnover, and chaperones	1062346	-1.05756	3.55448e-37	-0.288353	0.00112444	-1.77213	2.56629e-67
fecB	lp_1473	fecB	iron chelatin ABC transporter, substrate binding protein	COG0614	Inorganic ion transport and metabolism	1062340	-0.923173	1.64273e-30	-0.300686	0.000724028	-1.57962	1.20879e-32
fecE	lp_1475	fecE	iron chelatin ABC transporter, ATP-binding protein	COG1120	Inorganic ion transport and metabolism	1062339	0.372125	0.0574541	0.00730368	0.996384	0.89766	0.00250906
fecD	lp_1476	fecD	iron chelatin ABC transporter, permease protein	COG0609	Inorganic ion transport and metabolism	1062338	0.192659	0.353787	0.0730195	0.911927	0.976399	0.0102191
lp_1477	lp_1477	lp_1477	flavodoxin	COG0716	Energy production and conversion	1062336	-0.32571	0.270156	-0.140067	0.880111	0.482331	1
moaE	lp_1478	moaE	molybdopterin converting factor, large subunit	COG0314	Coenzyme transport and metabolism	1062332	0.377546	0.31874	0.295595	1	2.12259	1
moaD	lp_1479	moaD	molybdopterin converting factor, small subunit	COG1977	Coenzyme transport and metabolism	1062331	0.083385	0.877802	0.238196	1	1.73011	1
moaA	lp_1480	moaA	molybdopterin precursor synthase MoaA	COG2896	Coenzyme transport and metabolism	1062330	0.490898	0.0528767	0.483172	0.312617	2.18632	8.88104e-11
narK	lp_1481	narK	nitrite extrusion protein	COG2223	Inorganic ion transport and metabolism	1062324	0.143683	0.533238	-0.00516086	0.996653	1.7092	1.08115e-07
lp_1482	lp_1482	lp_1482	FeS assembly SUF system protein, DUF59 family	COG2151	General function prediction only	1062323	-0.195728	0.128691	-0.0917851	0.798575	-0.221603	0.389617
lp_1483	lp_1483	lp_1483	transcription regulator, Xre family	COG1396	Transcription	1062322	0.0261889	0.803968	0.0132514	0.963551	0.0722643	0.75395
lp_1484	lp_1484	lp_1484	hypothetical protein	COG0142	Coenzyme transport and metabolism	1062316	0.525353	0.0474174	0.21008	0.798575	1.55811	0.00117665
lp_1485	lp_1485	lp_1485	hypothetical protein		Unassigned	1062315	0.560473	0.0612843	0.107656	0.925792	1.38341	1
lp_1486	lp_1486	lp_1486	hypothetical protein		Unassigned	1062314	1.04362	0.0254868	0.411742	1	1.67361	1
rrp4	lp_1487	rrp4	two-component system response regulator, LuxR family	COG2197	Signal transduction mechanisms	1062307	0.385308	0.0458932	-1.74769e-05	0.99993	0.31339	0.43419
hpk4	lp_1488	hpk4	two-component system histidine protein kinase%3B sensor protein	COG4858	Signal transduction mechanisms	1062306	0.496627	0.00367075	-0.0386671	0.955364	0.607337	0.0251703
lp_1489	lp_1489	lp_1489	hypothetical protein	COG3605	Signal transduction mechanisms	1062305	0.61955	4.7392e-05	-0.0464498	0.942077	0.573609	0.0299876
lp_1490	lp_1490	lp_1490	hypothetical protein		Unassigned	1062299	0.463002	0.26585	0.225644	1	0.219552	1
mobA	lp_1491	mobA	molybdopterin-guanine dinucleotide biosynthesis protein MobA	COG0746	Coenzyme transport and metabolism	1062298	0.116261	0.829423	-0.00991875	1	1.00138	1
moaC	lp_1492	moaC	molybdopterin precursor synthase MoaC	COG0315	Coenzyme transport and metabolism	1062297	0.747663	0.170653	0.106111	1	1.77778	1
mobB	lp_1493	mobB	molybdopterin-guanine dinucleotide biosynthesis protein MobB	COG1763	Coenzyme transport and metabolism	1062291	0.748477	0.164591	0.386614	1	1.5583	1
moeA	lp_1494	moeA	molybdopterin biosynthesis protein MoeA	COG0303	Coenzyme transport and metabolism	1062290	0.335879	0.249721	0.169603	0.845858	1.55	0.000546418
moaB	lp_1495	moaB	molybdopterin biosynthesis protein MoaB	COG0521	Coenzyme transport and metabolism	1062281	0.759228	0.140461	0.445835	1	1.60219	1
moeB	lp_1496	moeB	molybdopterin biosynthesis protein MoeB	COG0476	Coenzyme transport and metabolism	1062289	0.738205	0.0139019	0.160755	0.879685	1.49744	0.00147718
narG	lp_1497	narG	nitrate reductase, alpha chain	COG5013	Energy production and conversion	1062280	-0.0398648	0.778109	0.144453	0.508075	1.31527	2.86957e-29
narH	lp_1498	narH	nitrate reductase, beta chain	COG1140	Energy production and conversion	1062279	-0.166798	0.317405	0.135993	0.691007	1.08397	1.04971e-10
narJ	lp_1499	narJ	nitrate reductase, delta chain	COG2180	Energy production and conversion	1062273	-0.324474	0.139539	-0.0382526	0.962565	0.975425	0.000299483
narI	lp_1500	narI	nitrate reductase, gamma chain	COG2181	Energy production and conversion	1062272	-0.357754	0.046774	0.0460514	0.937552	0.949042	0.000204157
lp_1502	lp_1502	lp_1502	hypothetical protein		Unassigned	1062271	-0.0110337	0.9682	-0.24596	0.74563	1.75949	0.000164602
lp_1503	lp_1503	lp_1503	hypothetical protein		Unassigned	1062261	0.579911	0.170479	0.380598	1	1.89557	1
lp_1505	lp_1505	lp_1505	hypothetical membrane protein		Unassigned	1063380	0.471805	0.0036678	0.331694	0.231589	0.441732	0.212846
lp_1506	lp_1506	lp_1506	transcription regulator, Cro/CI family	COG3655	Transcription	1062158	0.32368	0.259705	0.416891	0.478597	0.406288	1
lp_1507	lp_1507	lp_1507	hypothetical membrane protein	COG0670	General function prediction only	1061498	0.2218	0.00459481	0.0540222	0.786946	-0.104819	0.640753
polA	lp_1508	polA	DNA-directed DNA polymerase I	COG0258 COG0749	Replication, recombination and repair	1061822	0.179636	0.0257053	0.0771118	0.607725	0.228932	0.282233
fpg	lp_1509	fpg	formamidopyrimidine-DNA glycosylase	COG0266	Replication, recombination and repair	1063357	0.132453	0.184997	0.0310088	0.908281	0.0909198	0.72064
coaE	lp_1510	coaE	dephospho-CoA kinase	COG0237	Coenzyme transport and metabolism	1061452	0.113843	0.316137	0.0747453	0.798614	0.180145	0.488754
nrdR	lp_1511	nrdR	transcription regulator NrdR, ATP cone family	COG1327	Transcription	1064152	0.416782	4.93089e-06	0.202397	0.171633	0.13928	0.507988
dnaB	lp_1512	dnaB	replication initiation and membrane attachment protein DnaB	COG3611	Replication, recombination and repair	1061371	0.380046	4.19417e-06	0.101479	0.530831	0.0260552	0.91249
dnaI	lp_1513	dnaI	primosomal protein DnaI	COG1484	Replication, recombination and repair	1061466	0.336889	2.25994e-05	0.0452546	0.820447	-0.117682	0.57057
thrS	lp_1514	thrS	threonyl-tRNA synthetase	COG0441	Translation, ribosomal structure and biogenesis	1064188	-0.214763	0.00733887	0.170648	0.103861	-0.0169084	0.93707
infC	lp_1515	infC	translation initiation factor IF-3	COG0290	Translation, ribosomal structure and biogenesis	1061201	-0.594305	9.92316e-11	0.0272057	0.919468	-0.438587	0.0188026
rpmI	lp_1516	rpmI	50S ribosomal protein L35	COG0291	Translation, ribosomal structure and biogenesis	1061110	-0.759596	4.5814e-13	-0.0790478	0.703359	-0.623583	0.00154719
rplT	lp_1517	rplT	50S ribosomal protein L20	COG0292	Translation, ribosomal structure and biogenesis	1064215	-0.97738	5.55506e-19	-0.110916	0.504758	-0.726867	9.46986e-07
lp_1518	lp_1518	lp_1518	hypothetical protein		Unassigned	1061825	-1.44291	1.28323e-05	-0.567346	0.452309	0.528111	1
lp_1519	lp_1519	lp_1519	ATPase, AAA family	COG2256	Replication, recombination and repair	1064184	1.16628	1.82491e-10	0.278185	0.551824	0.730724	0.0509849
lp_1521	lp_1521	lp_1521	alcohol dehydrogenase, zinc-binding	COG0604	Energy production and conversion	1061207	0.423129	0.0822593	-0.0701893	0.940832	0.953961	0.108306
lp_1522	lp_1522	lp_1522	transcription regulator, MarR family	COG1733	Transcription	1061590	0.496266	0.00033323	-0.0710237	0.889901	-0.0948275	0.831016
racD	lp_1523	racD	aspartate racemase	COG1794	Cell wall/membrane/envelope biogenesis	1064158	0.453724	0.00875961	-0.0045346	0.996653	0.293239	0.564731
ica1	lp_1524	ica1	glycosyltransferase, family 2	COG1215	Cell wall/membrane/envelope biogenesis	1061352	0.361821	0.0714092	0.117042	0.849596	0.194973	0.732695
lp_1525	lp_1525	lp_1525	hypothetical membrane protein		Unassigned	1064163	0.412273	0.190195	0.16839	1	0.526468	1
lp_1527	lp_1527	lp_1527	hydrolase, HAD superfamily	COG2179	General function prediction only	1061903	0.262884	0.00280866	0.0314835	0.907369	0.00541326	0.985704
lp_1528	lp_1528	lp_1528	ribosome biogenesis GTPase, YqeH family	COG1161	General function prediction only	1064161	0.0988758	0.254638	-0.0200064	0.937843	-0.222109	0.353199
lp_1529	lp_1529	lp_1529	RNA binding protein, YhbY family	COG1534	Translation, ribosomal structure and biogenesis	1061344	0.0363768	0.754807	-0.0225751	0.944366	-0.231851	0.39122
nadD	lp_1530	nadD	nicotinate-nucleotide adenylyltransferase	COG1057	Coenzyme transport and metabolism	1064140	-0.051058	0.618323	-0.0786647	0.711376	-0.33734	0.107678
lp_1531	lp_1531	lp_1531	hydrolase, HAD superfamily	COG1713	Coenzyme transport and metabolism	1061426	0.079794	0.409388	-0.0546433	0.811511	-0.231039	0.319599
lp_1532	lp_1532	lp_1532	hypothetical protein, DUF143 family	COG0799	Function unknown	1064182	-0.175494	0.120963	-0.107588	0.621297	-0.372665	0.0419115
lp_1533	lp_1533	lp_1533	methyltransferase	COG0500	Secondary metabolites biosynthesis, transport, and metabolism	1061214	-0.315801	0.00254131	0.0105622	0.977819	-0.112943	0.65031
lp_1534	lp_1534	lp_1534	hypothetical protein	COG1323	General function prediction only	1063679	-0.438281	2.83207e-06	-0.039454	0.894719	-0.227453	0.278325
lp_1535	lp_1535	lp_1535	hypothetical protein	COG1399	General function prediction only	1064181	-0.364786	8.46145e-06	0.103392	0.560414	-0.220427	0.273192
rpmF	lp_1535a	rpmF	50S ribosomal protein L32	COG0333	Translation, ribosomal structure and biogenesis	1061227	-0.799188	1.27615e-14	-0.0257407	0.950321	-0.713896	1.55116e-05
ISP1_4	lp_1537	ISP1_4	transposase	COG3464	Replication, recombination and repair	1061831	-0.14815	0.750875	-0.18692	1	0.678682	1
lp_1539	lp_1539	lp_1539	lipoprotein precursor	COG3212	Function unknown	1061834	0.615439	1.91214e-09	-0.092775	0.704526	-0.191936	0.451242
czcD	lp_1540	czcD	cobalt-zinc-cadmium cation transport protein	COG0053	Inorganic ion transport and metabolism	1064073	-0.584785	0.263854	-0.643778	1	1.01923	1
gnd2	lp_1541	gnd2	phosphogluconate dehydrogenase (decarboxylating)	COG0362	Carbohydrate transport and metabolism	1062157	0.102234	0.231835	0.0986517	0.452309	-0.152572	0.481664
rarA	lp_1543	rarA	recombination factor protein RarA%3B ATPase, AAA family	COG2256	Replication, recombination and repair	1064170	0.619968	1.11093e-07	0.0556492	0.889726	0.535693	0.00412632
rrp5	lp_1544	rrp5	two-component system response regulator	COG0745	Signal transduction mechanisms	1061292	0.286155	0.000349842	0.0366012	0.845784	-0.182844	0.445855
hpk5	lp_1545	hpk5	two-component system histidine protein kinase%3B sensor protein	COG0642	Signal transduction mechanisms	1061727	0.199019	0.0170875	0.049369	0.811511	-0.132782	0.520892
lp_1546	lp_1546	lp_1546	1,4-dihydroxy-2-naphthoate octaprenyltransferase, UbiA family	COG1575	Coenzyme transport and metabolism	1061731	-0.344056	0.00077094	0.0889228	0.648907	0.224182	0.245831
sbcC	lp_1548	sbcC	exonuclease SbcC	COG0419	Replication, recombination and repair	1061726	0.677305	1.31356e-13	0.0231531	0.951594	0.126334	0.496876
sbcD	lp_1549	sbcD	exonuclease SbcD	COG0420	Replication, recombination and repair	1061730	0.75859	7.0166e-09	0.0676571	0.885623	0.228206	0.473978
lp_1552	lp_1552	lp_1552	hypothetical membrane protein	COG5658	Function unknown	1061819	0.403742	0.044125	-0.0544696	0.945228	0.5872	0.43419
yidC1	lp_1553	yidC1	preprotein translocase, YidC subunit	COG0706	Intracellular trafficking, secretion, and vesicular transport	1061856	0.11474	0.185683	0.0154173	0.959944	-0.0978729	0.644663
lp_1554	lp_1554	lp_1554	acylphosphatase	COG1254	Energy production and conversion	1061867	0.15749	0.187826	-0.017288	0.963309	-0.0290618	0.89326
lp_1555	lp_1555	lp_1555	rRNA methylase, SpoU family	COG0566	Translation, ribosomal structure and biogenesis	1061898	0.116007	0.228906	0.0307359	0.901479	-0.0574326	0.823755
lp_1556	lp_1556	lp_1556	metal-dependent phosphohydrolase, HD family	COG1418	Function unknown	1061928	0.445724	5.13211e-08	0.0810035	0.568525	-0.0298371	0.905382
lp_1557	lp_1557	lp_1557	transcription regulator, MarR family	COG1733	Transcription	1062245	0.391241	2.06482e-07	0.021966	0.918794	-0.198495	0.419444
pheS	lp_1558	pheS	phenylalanyl-tRNA synthetase, alpha subunit	COG0016	Translation, ribosomal structure and biogenesis	1064071	-0.388147	3.54936e-06	0.139481	0.236483	0.0101736	0.96555
pheT	lp_1559	pheT	phenylalanyl-tRNA synthetase, beta subunit	COG0072	Translation, ribosomal structure and biogenesis	1064070	-0.629865	1.19685e-12	0.0826134	0.601611	-0.132131	0.536485
lp_1561	lp_1561	lp_1561	aminodeoxychorismate lyase	COG1559	General function prediction only	1064072	-0.24352	0.00312936	0.0423269	0.818705	-0.17491	0.486796
udk	lp_1562	udk	uridine kinase	COG0572	Nucleotide transport and metabolism	1064138	-0.124374	0.135777	0.0636409	0.741476	-0.0537578	0.853847
greA2	lp_1563	greA2	transcription elongation factor GreA	COG0782	Transcription	1061434	-0.174524	0.0419371	0.102942	0.494606	-0.275158	0.0766879
lp_1564	lp_1564	lp_1564	hypothetical membrane protein	COG4758	Transcription, Signal transduction mechanisms	1063000	0.787307	1.94021e-06	-0.0145874	0.985558	0.375254	0.33549
lp_1565	lp_1565	lp_1565	transcription regulator, LytTr family	COG3279	Transcription, Signal transduction mechanisms	1063599	0.682824	0.00226456	-0.186831	0.810079	0.41738	0.386537
lp_1566	lp_1566	lp_1566	hypothetical protein, HesB/YadR/YfhF-family	COG4841	Function unknown	1064178	-0.23415	0.157074	0.619111	5.6924e-05	0.0516956	0.884186
lp_1567	lp_1567	lp_1567	hypothetical membrane protein	COG4485	Function unknown	1061244	0.103082	0.217885	0.0187553	0.951113	-0.0634942	0.780425
pbp2x	lp_1568	pbp2x	transpeptidase (penicillin binding protein 2B)	COG0768	Cell wall/membrane/envelope biogenesis	1062249	-0.336361	4.01073e-05	-0.0582753	0.757996	-0.301574	0.111009
lp_1569	lp_1569	lp_1569	50S ribosomal protein L33 type 1	COG0267	Translation, ribosomal structure and biogenesis	11933298	-0.755421	2.30675e-11	-0.0364167	0.967137	-0.740302	2.17691e-05
fthC	lp_1570	fthC	5-formyltetrahydrofolate cyclo-ligase	COG0212	Coenzyme transport and metabolism	1062121	-0.0968258	0.321354	0.0821472	0.76273	-0.231297	0.23323
lp_1571	lp_1571	lp_1571	membrane-bound protease, rhomboid family	COG0705	General function prediction only	1062185	0.0297236	0.786396	0.104712	0.671966	-0.122208	0.626853
lp_1572	lp_1572	lp_1572	hypothetical protein	COG4483	Function unknown	1062112	-0.303024	0.00101592	-0.0201601	0.951113	-0.16294	0.584502
lp_1573	lp_1573	lp_1573	bifunctional protein: transcription regulator%3B sugar kinase, ROK family	COG1940	Transcription	1062176	-0.367672	5.1823e-06	-0.026409	0.895971	-0.218745	0.30487
pepE	lp_1574	pepE	dipeptidase	COG3340	Amino acid transport and metabolism	1061468	-0.489901	7.55796e-07	-0.115618	0.568525	-0.468121	0.0270338
lp_1576	lp_1576	lp_1576	rhodanese family protein	COG0607	Inorganic ion transport and metabolism	1062115	-0.305941	0.00110207	0.041899	0.872039	-0.173642	0.409345
lp_1577	lp_1577	lp_1577	hypothetical extracellular protein		Unassigned	1062005	0.231571	0.0316302	-0.0269563	0.952271	-0.218172	0.404939
glpQ2	lp_1578	glpQ2	glycerophosphodiester phosphodiesterase	COG0584	Energy production and conversion	1063408	-0.492709	1.15371e-05	-0.0531387	0.877362	-0.167068	0.454499
miaA	lp_1579	miaA	tRNA isopentenylpyrophosphate transferase	COG0324	Translation, ribosomal structure and biogenesis	1061495	-0.445066	2.66737e-05	-0.0807035	0.75151	-0.0704683	0.713044
glnR	lp_1580	glnR	glutamine synthetase repressor, MerR family	COG0789	Transcription	1063409	-0.249245	0.00347018	0.0457875	0.82876	-0.471769	0.00333073
glnA	lp_1581	glnA	glutamate-ammonia ligase	COG0174	Amino acid transport and metabolism	1061486	-0.208867	0.0306655	-0.000181838	0.99948	-0.591991	8.56867e-05
lp_1583	lp_1583	lp_1583	hypothetical protein		Unassigned	1061479	-0.0331272	0.72728	-0.0199261	0.937368	-0.28362	0.246375
lp_1584	lp_1584	lp_1584	hypothetical protein		Unassigned	1063448	0.0207222	0.818632	0.0216415	0.942077	-0.141369	0.57914
lp_1585	lp_1585	lp_1585	2-deoxyuridine 5-triphosphate nucleotidohydrolase (dUTPase)	COG4508	Function unknown	1063002	-0.101993	0.266575	-0.0236233	0.923238	-0.323253	0.12071
lp_1586	lp_1586	lp_1586	hypothetical protein		Unassigned	1063535	-0.207521	0.0505258	-0.0819574	0.757996	-0.0756636	0.796884
lp_1587	lp_1587	lp_1587	hypothetical protein		Unassigned	1063504	0.591622	0.185759	-0.0744804	1	0.302938	1
lp_1590	lp_1590	lp_1590	hypothetical protein		Unassigned	1063552	-0.868039	2.28052e-20	-0.0778415	0.802503	-0.378104	0.0373294
lp_1591	lp_1591	lp_1591	transcription regulator, TetR family	COG1309	Transcription	1063550	0.0302519	0.772327	0.0736041	0.716659	0.107635	0.680176
rplU	lp_1592	rplU	50S ribosomal protein L21	COG0261	Translation, ribosomal structure and biogenesis	1063556	-0.55232	6.46396e-15	0.0932174	0.486721	-0.181644	0.421664
lp_1593	lp_1593	lp_1593	ribosomal protein, DUF464 family	COG2868	Translation, ribosomal structure and biogenesis	1063559	-0.574208	8.74371e-16	0.0227409	0.927134	-0.309761	0.150544
rpmA	lp_1594	rpmA	50S ribosomal protein L27	COG0211	Translation, ribosomal structure and biogenesis	1063563	-0.709411	1.60392e-18	0.00676139	0.980539	-0.415012	0.0183824
pepP	lp_1595	pepP	Xaa-Pro aminopeptidase	COG0006	Amino acid transport and metabolism	1062209	-0.439998	4.26758e-08	-0.00211508	0.996653	-0.153466	0.504325
efp	lp_1596	efp	elongation factor P	COG0231	Translation, ribosomal structure and biogenesis	1063564	-0.0832772	0.339364	0.0328492	0.878353	-0.221394	0.324053
lp_1597	lp_1597	lp_1597	general stress protein, Gls24 family	COG1302	Function unknown	1063588	-0.134458	0.106151	-0.0261602	0.905805	-0.361327	0.0682881
nusB	lp_1598	nusB	transcription termination factor NusB	COG0781	Transcription	1063579	-0.113827	0.201026	0.0973683	0.561223	-0.329684	0.0513379
folD	lp_1599	folD	bifunctional protein: methylenetetrahydrofolate dehydrogenase%3B methenyltetrahydrofolate cyclohydrolase	COG0190	Coenzyme transport and metabolism	1063585	-0.170681	0.0886104	-0.069017	0.758637	-0.192126	0.363003
xseA	lp_1600	xseA	exodeoxyribonuclease VII, large subunit	COG1570	Replication, recombination and repair	1063609	-0.0442291	0.645468	-0.0360699	0.877362	-0.128129	0.57914
xseB	lp_1601	xseB	exodeoxyribonuclease VII, small subunit	COG1722	Replication, recombination and repair	1063615	-0.259488	0.0388967	-0.168403	0.524942	-0.357672	0.254407
lp_1602	lp_1602	lp_1602	polyprenyl synthetase	COG0142	Coenzyme transport and metabolism	1063614	-0.132792	0.142023	-0.0567669	0.818047	-0.257594	0.20552
lp_1603	lp_1603	lp_1603	rRNA methylase	COG1189	Translation, ribosomal structure and biogenesis	1063626	-0.114698	0.218908	-0.00922902	0.976347	-0.172695	0.4942
argR2	lp_1604	argR2	arginine catabolic regulator	COG1438	Transcription	1063628	-0.187278	0.0434363	0.0277767	0.911927	-0.22195	0.302449
recN	lp_1605	recN	DNA repair protein RecN	COG0497	Replication, recombination and repair	1063625	-0.227534	0.0169145	-0.014129	0.959944	-0.263542	0.141636
opuA	lp_1607	opuA	glycine betaine/carnitine/choline ABC transporter, ATP-binding protein	COG1125	Amino acid transport and metabolism	1063629	0.433456	4.19498e-09	0.111035	0.37745	0.0947051	0.69975
opuB	lp_1608	opuB	glycine betaine/carnitine/choline ABC transporter, permease protein	COG1174	Amino acid transport and metabolism	1063659	0.253815	0.00235364	0.0522795	0.820447	-0.158982	0.408044
opuC	lp_1609	opuC	glycine betaine/carnitine/choline ABC transporter, substrate binding protein	COG1732	Cell wall/membrane/envelope biogenesis	1063656	0.215135	0.0128226	-0.00904046	0.973783	-0.178257	0.414647
opuD	lp_1610	opuD	glycine betaine/carnitine/choline ABC transporter, permease protein	COG1174	Amino acid transport and metabolism	1063658	0.232197	0.00576909	-0.00539612	0.985939	-0.10328	0.613293
lp_1611	lp_1611	lp_1611	hypothetical protein		Unassigned	1063698	1.06174	0.000177218	-0.441243	1	0.655114	1
gmk1	lp_1612	gmk1	guanylate kinase	COG0194	Nucleotide transport and metabolism	1063703	0.154364	0.113671	0.0846938	0.627314	-0.0987562	0.676257
rpoZ	lp_1613	rpoZ	DNA-directed RNA polymerase, omega subunit	COG1758	Transcription	1063677	0.0666892	0.535065	0.0298397	0.926021	-0.293151	0.0941045
coaBC	lp_1614	coaBC	bifunctional protein: phosphopantothenoylcysteine decarboxylase%3B phosphopantothenate-cysteine ligase	COG0452	Coenzyme transport and metabolism	1063705	0.313757	0.000168423	0.0224173	0.943991	0.0745452	0.69975
priA	lp_1615	priA	helicase, primosomal protein N'	COG1198	Replication, recombination and repair	1062181	0.152583	0.0714296	-0.0705333	0.69587	-0.183976	0.207923
fmt	lp_1616	fmt	methionyl-tRNA formyltransferase	COG0223	Translation, ribosomal structure and biogenesis	1062180	0.248031	0.00335071	0.00877981	0.977839	-0.113475	0.610426
sunL	lp_1617	sunL	16S rRNA m(5)C 967 methyltransferase	COG0144	Translation, ribosomal structure and biogenesis	1063708	0.0966639	0.268135	-0.0480296	0.831606	-0.186019	0.366191
pppL	lp_1618	pppL	serine/threonine specific protein phosphatase	COG0631	Signal transduction mechanisms	1063707	0.156007	0.121961	-0.0169295	0.963309	-0.0749171	0.780425
pkn1	lp_1619	pkn1	serine/threonine protein kinase	COG0515	General function prediction only	1063711	0.0813526	0.38904	-0.0405269	0.859813	-0.146743	0.516151
lp_1620	lp_1620	lp_1620	translation factor, GTPase	COG1162	General function prediction only	1063713	0.0289601	0.769972	0.00177362	0.996916	-0.130169	0.57914
rpe	lp_1621	rpe	ribulose-phosphate 3-epimerase	COG0036	Carbohydrate transport and metabolism	1063720	0.0268393	0.806807	0.0127594	0.971295	-0.235582	0.344621
tpk	lp_1622	tpk	thiamin pyrophosphokinase	COG1564	Coenzyme transport and metabolism	1063722	-0.137073	0.202828	-0.0559953	0.829136	-0.477017	0.0126389
lp_1623	lp_1623	lp_1623	hypothetical protein		Unassigned	17494177	-0.731859	0.113664	-0.777498	1	0.402279	1
rpmB	lp_1624	rpmB	50S ribosomal protein L28	COG0227	Translation, ribosomal structure and biogenesis	1063721	-0.583713	4.51014e-09	0.214112	0.0874724	-0.107378	0.587532
lp_1625	lp_1625	lp_1625	general stress protein, Gls24 family	COG1302	Function unknown	1063719	0.165552	0.109838	0.152346	0.267247	0.490845	0.023814
lp_1626	lp_1626	lp_1626	phosphatase, dihydroxyacetone kinase family	COG1461	General function prediction only	1063724	0.132956	0.0841472	0.0629233	0.746263	0.338413	0.0756017
recG	lp_1627	recG	ATP-dependent DNA helicase RecG	COG1200	Replication, recombination and repair	1063997	-0.293157	0.0011753	0.0326492	0.895971	0.161962	0.451608
plsX	lp_1628	plsX	fatty acid/phospholipid synthesis protein PlsX	COG0416	Lipid transport and metabolism	1063781	-0.392982	5.43572e-05	-0.0583978	0.796673	-0.0481602	0.839559
acpA1	lp_1629	acpA1	acyl carrier protein	COG0236	Secondary metabolites biosynthesis, transport, and metabolism	1063817	-0.171287	0.0589479	0.146396	0.270255	-0.0236062	0.933702
rnc	lp_1631	rnc	ribonuclease III	COG0571	Transcription	1063816	-0.146651	0.155555	0.119928	0.493482	-0.198622	0.346863
smc	lp_1632	smc	cell division protein Smc	COG1196	Cell cycle control, cell division, chromosome partitioning	1063813	-0.0150968	0.871612	0.0862784	0.607725	-0.248991	0.197019
ftsY	lp_1633	ftsY	signal recognition particle receptor FtsY	COG0552	Intracellular trafficking, secretion, and vesicular transport	1063837	-0.322704	0.000349842	-0.0962649	0.568525	-0.399524	0.019331
lp_1634	lp_1634	lp_1634	signal recognition particle associated protein	COG2739	Function unknown	1063846	-0.000693026	0.995948	0.186382	0.144574	0.0473391	0.853104
ffh	lp_1635	ffh	signal recognition particle protein Ffh	COG0541	Intracellular trafficking, secretion, and vesicular transport	1063845	-0.201539	0.0304157	0.0132634	0.963309	-0.20422	0.377252
rpsP	lp_1636	rpsP	30S ribosomal protein S16	COG0228	Translation, ribosomal structure and biogenesis	1063871	-0.651197	2.55756e-14	-0.0205409	0.943099	-0.367543	0.108506
lp_1637	lp_1637	lp_1637	RNA binding protein	COG1837	General function prediction only	1063867	-0.914408	2.25237e-21	-0.0578543	0.808688	-0.699188	3.69679e-05
rimM	lp_1638	rimM	16S rRNA processing protein	COG0806	Translation, ribosomal structure and biogenesis	1062156	-0.959524	4.79506e-22	-0.152366	0.367346	-0.721616	5.75758e-05
trmD	lp_1639	trmD	tRNA (guanine-N1-)-methyltransferase	COG0336	Translation, ribosomal structure and biogenesis	1063903	-0.849168	1.15338e-21	-0.0617149	0.816328	-0.466999	0.00460875
rplS	lp_1640	rplS	50S ribosomal protein L19	COG0335	Translation, ribosomal structure and biogenesis	1062155	-0.97976	7.82864e-21	-0.0552518	0.833811	-0.588449	0.00117665
lp_1642	lp_1642	lp_1642	hypothetical protein		Unassigned	1064010	0.134408	0.234513	-0.0800496	0.763739	-0.129166	0.57057
lp_1643	lp_1643	lp_1643	mucus-binding protein precursor, LPXTG-motif cell wall anchor	COG3266	Carbohydrate transport and metabolism, Cell wall/membrane/envelope biogenesis	1063923	0.103934	0.466623	-0.0061218	0.990326	0.556733	0.195307
lp_1645	lp_1645	lp_1645	alcohol dehydrogenase		Unassigned	1062211	0.046921	0.894563	0.0633763	0.96235	0.701298	1
lp_1648	lp_1648	lp_1648	ABC transporter, ATP-binding protein	COG1131	Defense mechanisms	1061818	0.109116	0.44268	-0.0208689	0.963551	-0.104576	0.704741
lp_1649	lp_1649	lp_1649	ABC transporter, permease protein		Unassigned	1064042	0.17289	0.0877615	-0.0403181	0.895971	0.0207506	0.918171
trpE	lp_1652	trpE	anthranilate synthase, component I	COG0147	Amino acid transport and metabolism	1064044	0.934924	0.000138968	-0.468736	0.449898	0.761026	0.447061
trpG	lp_1653	trpG	anthranilate synthase, component II	COG0512	Amino acid transport and metabolism	1061511	0.614722	0.212177	-0.655556	1	0.884102	1
trpD	lp_1654	trpD	anthranilate phosphoribosyltransferase	COG0547	Amino acid transport and metabolism	1062154	0.523707	0.147826	-0.737594	1	0.849015	1
trpC	lp_1655	trpC	indole-3-glycerol-phosphate synthase	COG0134	Amino acid transport and metabolism	1062151	0.274785	0.476695	-0.66171	1	1.20768	1
trpF	lp_1656	trpF	phosphoribosylanthranilate isomerase	COG0135	Amino acid transport and metabolism	1061516	0.727547	0.096686	-0.605344	1	0.815171	1
trpA	lp_1657	trpA	tryptophan synthase, beta chain	COG0133	Amino acid transport and metabolism	1061519	0.335881	0.24976	-0.543502	0.466369	0.780859	0.494431
trpB	lp_1658	trpB	tryptophan synthase, alpha chain	COG0159	Amino acid transport and metabolism	1061790	0.498616	0.0925295	-0.371372	1	0.740398	1
lp_1659	lp_1659	lp_1659	isochorismatase	COG1335	Secondary metabolites biosynthesis, transport, and metabolism	1061521	0.392014	0.00060264	0.164588	0.530173	0.370549	0.0712378
lp_1660	lp_1660	lp_1660	alcohol dehydrogenase, zinc-binding	COG0604	Energy production and conversion	1061780	0.160749	0.107576	0.00281358	0.996653	0.0818148	0.642702
lp_1662	lp_1662	lp_1662	acetyltransferase	COG0454	Transcription	1061557	-0.386355	0.32758	-0.0752228	1	0.476641	1
lp_1663	lp_1663	lp_1663	hypothetical membrane protein	COG0786	Inorganic ion transport and metabolism	1061773	-0.146499	0.566162	-0.20443	0.788538	0.900471	0.33723
lp_1664	lp_1664	lp_1664	zinc-dependent amidohydrolase, M20 family	COG1473	General function prediction only	1061778	0.0883837	0.732665	-0.287821	0.619906	0.619721	0.470315
adh1	lp_1665	adh1	alcohol dehydrogenase, zinc-binding	COG1063	Amino acid transport and metabolism	1061600	0.0961408	0.697603	-0.0255218	0.980539	0.740609	0.241285
lp_1667	lp_1667	lp_1667	hypothetical membrane protein		Unassigned	1061615	0.85058	7.88989e-07	0.00230045	0.998076	0.509865	0.352435
lp_1668	lp_1668	lp_1668	short-chain dehydrogenase/oxidoreductase	COG4221	General function prediction only	1064212	0.235018	0.0390664	0.120851	0.597199	0.249451	0.319599
lp_1669	lp_1669	lp_1669	transcription regulator, AraC family	COG2207	Transcription	1061115	0.288042	0.00991184	0.236221	0.159536	0.261072	0.293125
fabZ1	lp_1670	fabZ1	(3R)-hydroxyacyl-[acyl carrier protein] dehydratase	COG0764	Lipid transport and metabolism	1061766	1.31223	0.000152311	1.28515	1.5444e-07	3.92252	4.09247e-64
fabH2	lp_1671	fabH2	3-oxoacyl-[acyl-carrier protein] synthase III	COG0332	Lipid transport and metabolism	1064006	1.37241	8.82686e-06	1.18974	3.74404e-05	3.97409	2.80873e-61
acpA2	lp_1672	acpA2	acyl carrier protein	COG0236	Lipid transport and metabolism	1061849	1.33115	4.75818e-05	1.11305	2.67978e-11	3.9002	1.23476e-47
fabD	lp_1673	fabD	[acyl-carrier protein] S-malonyltransferase	COG0331	Lipid transport and metabolism	1062127	1.35119	5.65552e-06	1.04871	1.86791e-05	4.00434	9.23748e-59
fabG1	lp_1674	fabG1	3-oxoacyl-[acyl-carrier protein] reductase	COG1028	Secondary metabolites biosynthesis, transport, and metabolism	1061758	1.18935	0.000140978	0.969475	0.00041122	3.79788	3.80137e-53
fabF	lp_1675	fabF	3-oxoacyl-[acyl-carrier protein] synthase II	COG0304	Lipid transport and metabolism	1062128	1.12048	0.000267922	0.894855	0.000194086	3.68182	2.71126e-54
accB2	lp_1676	accB2	acetyl-CoA carboxylase, biotin carboxyl carrier protein	COG0511	Lipid transport and metabolism	1061917	1.24935	3.04373e-16	0.903797	1.26948e-09	3.92453	1.37255e-56
fabZ2	lp_1677	fabZ2	(3R)-hydroxymyristoyl-[acyl carrier protein] dehydratase	COG0764	Lipid transport and metabolism	1061750	1.39418	4.43186e-05	0.963899	6.09609e-10	4.07773	2.54553e-56
accC2	lp_1678	accC2	acetyl-CoA carboxylase, biotin carboxylase subunit	COG0439	Lipid transport and metabolism	1061749	1.22954	2.29162e-05	0.869214	1.09509e-13	3.91826	1.11433e-57
accD2	lp_1679	accD2	acetyl-CoA carboxylase, carboxyl transferase subunit beta	COG0777	Lipid transport and metabolism	1062006	1.26304	3.9339e-16	0.880515	5.887e-14	3.97625	3.64614e-60
accA2	lp_1680	accA2	acetyl-CoA carboxylase, carboxyl transferase subunit alpha	COG0825	Lipid transport and metabolism	1061743	1.10443	1.82371e-13	0.729698	1.46492e-09	3.84789	2.71126e-54
fabI	lp_1681	fabI	enoyl-[acyl-carrier protein] reductase (NADH)	COG0623	Lipid transport and metabolism	1062043	1.05804	5.387e-10	0.786798	6.22172e-10	3.79411	7.64533e-52
lp_1682	lp_1682	lp_1682	phosphopantetheinyltransferase	COG0291	Coenzyme transport and metabolism	1062108	0.947158	0.00442978	0.696704	2.74848e-05	3.70936	1.07339e-44
lp_1684	lp_1684	lp_1684	hypothetical membrane protein, DUF554 family	COG1811	General function prediction only	1061739	-0.332338	0.30695	0.151428	0.876997	0.720003	1
lp_1685	lp_1685	lp_1685	transcription regulator, LysR family	COG0583	Transcription	1061740	0.263188	0.0338298	0.209523	0.348826	1.04343	5.72174e-06
lp_1686	lp_1686	lp_1686	acyl-CoA hydrolase	COG1607	Lipid transport and metabolism	1062099	0.140301	0.34284	-0.0112948	0.985537	0.56064	0.0468518
rsgA	lp_1687	rsgA	ribosome small subunit-dependent GTPase A	COG1162	General function prediction only	1061738	-0.302609	0.00846232	-0.139435	0.549386	-0.00433201	0.985704
lp_1688	lp_1688	lp_1688	transcription regulator, TetR family	COG1309	Transcription	1061546	0.328831	0.363786	-0.431746	1	0.208338	1
lp_1689	lp_1689	lp_1689	drug resistance transport protein, major facilitator superfamily (MFS), EmrB/QacA subfamily	COG0477	Amino acid transport and metabolism, Carbohydrate transport and metabolism, Inorganic ion transport and metabolism	1061736	-0.561564	0.00513135	-0.45447	0.170075	0.692268	0.376492
lp_1690	lp_1690	lp_1690	hypothetical membrane protein, SPFH domain/Band 7 family	COG0330	Post-translational modification, protein turnover, and chaperones	1063584	0.575236	4.66024e-11	0.0305609	0.905166	0.193047	0.359746
lp_1692	lp_1692	lp_1692	hypothetical membrane protein		Unassigned	1062203	0.0861772	0.738941	-0.199245	0.758641	0.0975004	0.853847
lp_1693	lp_1693	lp_1693	transcription regulator, N-terminal fragment		Unassigned	1061719	0.121894	0.79148	-0.154459	1	0.577341	1
lp_1693a	lp_1693a	lp_1693a	transcription regulator, C-terminal fragment		Unassigned	1061732	0.275858	0.421944	-0.126596	1	0.26816	1
lp_1694	lp_1694	lp_1694	hypothetical protein		Unassigned	1062204	0.304944	0.0543543	0.117349	0.775765	0.0345278	0.934895
lp_1695	lp_1695	lp_1695	hypothetical membrane protein		Unassigned	1061709	0.696454	0.0235399	0.328076	0.6737	0.580777	1
cfa1	lp_1696	cfa1	cyclopropane-fatty-acyl-phospholipid synthase	COG2230	Cell wall/membrane/envelope biogenesis	1061718	0.149157	0.154009	0.266032	0.0129943	0.0480417	0.84541
lp_1697	lp_1697	lp_1697	adherence protein, chitin-binding domain	COG3397	Carbohydrate transport and metabolism	1062217	1.10694	6.57052e-37	0.0814203	0.76273	0.0194626	0.933702
lp_1698	lp_1698	lp_1698	antibiotic biosynthesis monooxygenase family protein	COG1359	Function unknown	1062223	0.145075	0.389724	-0.0739224	0.876997	-0.216252	0.489717
lp_1699	lp_1699	lp_1699	hypothetical protein		Unassigned	1064130	0.11981	0.293662	0.116307	0.693448	-0.346435	0.110734
lp_1700	lp_1700	lp_1700	hypothetical membrane protein, TspO/MBR family	COG3476	Signal transduction mechanisms	1062224	1.13706	3.67268e-32	0.0946402	0.758641	0.322727	0.0825842
lp_1701	lp_1701	lp_1701	nucleotide-binding protein, universal stress protein UspA family	COG0589	Signal transduction mechanisms	1062233	1.1701	1.41258e-27	0.21597	0.335962	0.350462	0.111811
lp_1702	lp_1702	lp_1702	hypothetical membrane protein, DUF805 family	COG3152	Function unknown	1064127	0.465341	2.10148e-08	0.0699416	0.735517	-0.256966	0.185992
lp_1703	lp_1703	lp_1703	diacylglycerol kinase family protein	COG1597	Lipid transport and metabolism	1061716	1.15083	4.55858e-31	0.180496	0.315295	0.166974	0.48482
lp_1704	lp_1704	lp_1704	hypothetical membrane protein		Unassigned	1062109	0.62489	7.63872e-12	-0.0253679	0.928959	0.0533002	0.831016
lp_1705	lp_1705	lp_1705	hypothetical protein		Unassigned	1064129	0.827429	1.89008e-17	-0.0355114	0.905166	0.168627	0.538306
lp_1706	lp_1706	lp_1706	hypothetical membrane protein	COG2261	Function unknown	1061707	0.527963	5.5371e-07	-0.0499551	0.867171	-0.0165641	0.949526
lp_1708	lp_1708	lp_1708	hypothetical protein	COG3237	Transcription	1061713	0.583234	1.72507e-05	-0.0433443	0.96235	-0.196583	0.5229
lp_1709	lp_1709	lp_1709	hypothetical membrane protein		Unassigned	1064126	0.375437	0.0257466	-0.2091	0.664567	0.0443806	0.918171
pepD4	lp_1711	pepD4	dipeptidase	COG4690	Amino acid transport and metabolism	1062103	0.359136	8.32785e-05	-0.190416	0.240068	-0.0157577	0.933702
xylH	lp_1712	xylH	4-oxalocrotonate tautomerase	COG1942	General function prediction only	1061704	0.942033	1.0874e-17	0.0870328	0.808584	-0.330137	0.163415
lysA	lp_1713	lysA	diaminopimelate decarboxylase	COG0019	Amino acid transport and metabolism	1062098	1.27083	5.82072e-36	-0.0239808	0.938242	-0.270827	0.210418
lp_1715	lp_1715	lp_1715	1,4-dihydroxy-2-naphthoate octaprenyltransferase, UbiA prenyltransferase family	COG1575	Coenzyme transport and metabolism	1061702	-0.0888529	0.417104	-0.0181451	0.951594	-0.376022	0.0026421
lp_1716	lp_1716	lp_1716	potassium/ion channel protein	COG1340	Transcription, Signal transduction mechanisms	1061703	-0.112843	0.225512	-0.0232216	0.936113	-0.450607	0.00183325
lp_1717	lp_1717	lp_1717	hypothetical protein		Unassigned	1062854	-0.084432	0.631065	-0.144789	0.739284	0.124294	0.737635
lp_1718	lp_1718	lp_1718	hypothetical membrane protein		Unassigned	1061699	-0.331343	0.0657345	-0.128056	0.798575	0.109072	0.815302
gabT	lp_1721	gabT	4-aminobutyrate aminotransferase	COG0160	Amino acid transport and metabolism	1063778	1.35758	7.42002e-13	-0.016162	0.985537	0.637381	0.292247
lp_1722	lp_1722	lp_1722	4-aminobutanoate transport protein	COG0531	Amino acid transport and metabolism	1064121	1.48552	9.93341e-29	-0.118359	0.796673	0.332171	0.60233
lp_1723	lp_1723	lp_1723	hydrolase, HAD superfamily, Cof family	COG0561	General function prediction only	1064119	0.706185	1.92668e-12	0.0562653	0.806993	0.000680028	0.997781
lp_1724	lp_1724	lp_1724	23S rRNA methylase	COG0144	Translation, ribosomal structure and biogenesis	1061667	-0.254731	0.00760733	-0.0899073	0.641518	-0.0703955	0.724283
lp_1726	lp_1726	lp_1726	hypothetical protein		Unassigned	1062412	0.0134348	0.893323	-0.0561901	0.808584	-0.126706	0.488068
malT	lp_1729	malT	carbohydrate (maltose)/proton symporttransporter, GPH family	COG2211	Carbohydrate transport and metabolism	1064117	0.132309	0.480836	0.432504	0.0882533	1.01888	0.000295276
mapA	lp_1730	mapA	maltose phosphorylase	COG1554	Carbohydrate transport and metabolism	1064118	-0.137616	0.364985	0.266068	0.209745	0.862281	2.62434e-06
galM2	lp_1731	galM2	aldose 1-epimerase	COG2017	Carbohydrate transport and metabolism	1063869	-0.131619	0.45817	0.21089	0.552995	0.778889	0.000220717
idi1	lp_1732	idi1	isopentenyl diphosphate delta-isomerase	COG1304	Energy production and conversion	1064116	-0.486577	9.95392e-08	0.0667989	0.816328	-0.270019	0.108306
mvaK2	lp_1733	mvaK2	phosphomevalonate kinase	COG1577	Lipid transport and metabolism	1061555	-0.27112	0.00112987	0.0605435	0.804236	-0.143758	0.51102
mvaD	lp_1734	mvaD	diphosphomevalonate decarboxylase	COG3407	Lipid transport and metabolism	1062083	-0.420546	2.36407e-06	0.0749361	0.739284	0.0224235	0.934327
mvaK1	lp_1735	mvaK1	mevalonate kinase	COG1577	Lipid transport and metabolism	1062080	-0.439426	2.40956e-05	0.0654478	0.808584	0.0132229	0.941964
lp_1736	lp_1736	lp_1736	hypothetical protein		Unassigned	1062251	1.35677	6.02009e-08	-0.484869	1	0.202986	1
dinG	lp_1737	dinG	ATP-dependent helicase DinG	COG1199	Transcription	1061680	0.39634	7.95156e-07	-0.0274101	0.908281	0.10404	0.653085
lp_1738	lp_1738	lp_1738	extracellular protein	COG5353	Function unknown	1061679	-0.249938	0.00424695	-0.0389726	0.848453	-0.258362	0.197019
aspAT	lp_1739	aspAT	aspartate aminotransferase	COG0436	Amino acid transport and metabolism	1062243	-0.122863	0.127639	-0.0272842	0.898968	-0.0795866	0.748529
asnS2	lp_1740	asnS2	asparagine-tRNA synthetase	COG0017	Translation, ribosomal structure and biogenesis	1064108	-0.26059	0.00140136	-0.0348663	0.863033	-0.230745	0.282356
dnaD	lp_1741	dnaD	DNA replication protein DnaD	COG3935	Replication, recombination and repair	1064105	-0.662477	8.51637e-11	-0.0100804	0.976347	-0.383799	0.0651442
lp_1742	lp_1742	lp_1742	hypothetical protein		Unassigned	1062078	-1.18738	0.000214919	-0.312271	0.678395	-0.0162553	1
lp_1744	lp_1744	lp_1744	D-methionine ABC transporter, ATP binding protein	COG1135	Inorganic ion transport and metabolism	1064106	1.75288	1.31356e-13	-0.414944	0.646413	1.09797	0.33549
lp_1745	lp_1745	lp_1745	D-methionine ABC transporter, permease protein	COG2011	Inorganic ion transport and metabolism	1064082	1.62723	2.56455e-08	-0.764363	1	0.721157	1
lp_1746	lp_1746	lp_1746	D-methionine ABC transporter, substrate binding protein	COG1464	Inorganic ion transport and metabolism	1061793	1.74427	5.42758e-15	-0.222324	0.8343	0.704224	1
lp_1747	lp_1747	lp_1747	nucleotide-binding protein, universal stress protein UspA family	COG0589	Signal transduction mechanisms	1061673	1.56587	2.25909e-60	0.0930181	0.771293	0.370882	0.0605278
lp_1748	lp_1748	lp_1748	iron ABC transporter, permease protein	COG1178	Inorganic ion transport and metabolism	1061670	0.176701	0.600761	0.0186927	0.987437	0.802081	1
lp_1749	lp_1749	lp_1749	iron ABC transporter, substrate binding protein	COG1840	Inorganic ion transport and metabolism	1064104	-0.221933	0.7361	-0.343891	1	1.20272	1
lp_1750	lp_1750	lp_1750	iron ABC transporter, ATP-binding protein	COG3842	Amino acid transport and metabolism	1061668	-1.03477	0.106878	-0.750163	1	1.29397	1
pbp1A	lp_1751	pbp1A	transpeptidase-transglycosylase (penicillin binding protein 1A)	COG0744	Cell wall/membrane/envelope biogenesis	1061674	0.0928134	0.29355	-0.0578481	0.790555	0.0195146	0.934895
recU	lp_1752	recU	recombinase	COG3331	General function prediction only	1061666	0.214325	0.0256988	0.0913463	0.698378	0.250721	0.348269
lp_1753	lp_1753	lp_1753	hypothetical protein, DUF1273 family	COG4474	Function unknown	1062159	0.425687	0.000213798	0.0719891	0.799184	0.0878417	0.726741
gpsB	lp_1754	gpsB	cell division initiation protein DivIVA	COG3599	Cell cycle control, cell division, chromosome partitioning	1064097	-0.263237	0.00142638	0.0486096	0.796673	-0.137887	0.551488
lp_1756	lp_1756	lp_1756	RNA methyltransferase	COG0116	Replication, recombination and repair	1062215	-0.338226	0.000336058	-0.0848684	0.646413	-0.198693	0.33723
lp_1757	lp_1757	lp_1757	transcription regulator, ArsR family	COG0640	Transcription	1061664	-0.397229	0.000562187	-0.0748756	0.803738	-0.465795	0.0336081
lp_1759	lp_1759	lp_1759	drug resistance transport protein, major facilitator subfamily (MFS), EmrB/QacA subfamily	COG0477	Amino acid transport and metabolism, Carbohydrate transport and metabolism, Inorganic ion transport and metabolism	1061663	-0.282334	0.106226	-0.190985	0.655565	0.466885	0.494123
lp_1760	lp_1760	lp_1760	lipase/esterase	COG1073	General function prediction only	1064092	0.915416	1.33191e-08	0.000347125	0.99948	0.150552	0.703625
lp_1762	lp_1762	lp_1762	hypothetical protein	COG3631	Function unknown	1062611	-0.268356	0.183945	-0.0923741	0.877362	0.290663	0.450464
lp_1763	lp_1763	lp_1763	glycosyltransferase	COG0463	Cell wall/membrane/envelope biogenesis	1062126	-0.190876	0.101219	0.143298	0.508075	0.335562	0.0547648
lp_1764	lp_1764	lp_1764	muramoyl-tetrapeptide carboxypeptidase, S66 family	COG1619	Defense mechanisms	1062125	0.682458	2.02399e-07	0.141023	0.643992	0.299067	0.207581
lp_1767	lp_1767	lp_1767	glycosyl hydrolase, family 25	COG3757	Cell wall/membrane/envelope biogenesis	1064089	0.534936	2.82371e-09	0.0144301	0.965895	0.231716	0.207201
lp_1768	lp_1768	lp_1768	muramoyl-tetrapeptide carboxypeptidase, S66 family	COG1619	Defense mechanisms	1063593	0.763551	0.00704409	-0.509453	0.431098	0.707285	1
lp_1770	lp_1770	lp_1770	hypothetical membrane protein		Unassigned	1064031	2.24924	5.01011e-43	-0.00935937	0.990013	0.22971	0.599741
lp_1771	lp_1771	lp_1771	ABC transporter, ATP-binding protein	COG1121	Inorganic ion transport and metabolism	1061654	2.30556	5.68664e-79	-0.0474013	0.935539	0.0179703	0.959154
lp_1773	lp_1773	lp_1773	hypothetical membrane protein		Unassigned	1064086	-0.175006	0.0599625	-0.0339972	0.899505	-0.0920016	0.692463
lp_1774	lp_1774	lp_1774	alpha/beta hydrolase	COG0596	General function prediction only	1064085	1.39874	3.25756e-12	0.0603694	0.955364	0.590278	1
lp_1776	lp_1776	lp_1776	oxidoreductase, FAD-dependent	COG0665	Amino acid transport and metabolism	1062054	0.0145935	0.877802	-0.0960456	0.551824	-0.0160405	0.947873
lp_1777	lp_1777	lp_1777	RNase H-like family protein	COG0328	Replication, recombination and repair	1062051	0.427843	0.0377371	0.178544	0.76918	0.0761976	0.878793
lp_1778	lp_1778	lp_1778	hypothetical membrane protein		Unassigned	1064083	-0.0360593	0.734942	-0.0730839	0.696009	-0.142321	0.627528
fhs	lp_1779	fhs	formate-tetrahydrofolate ligase	COG2759	Nucleotide transport and metabolism	1064084	-0.100457	0.275996	-0.150575	0.273189	-0.221985	0.256492
lspA	lp_1780	lspA	signal peptidase II	COG0597	Cell wall/membrane/envelope biogenesis	1064177	-0.0436922	0.7429	0.0157501	0.964438	0.0460872	0.859356
rluD1	lp_1781	rluD1	RNA pseudouridylate synthase	COG0564	Translation, ribosomal structure and biogenesis	1061651	-0.0191833	0.858142	-0.0479237	0.847227	-0.0589081	0.824933
pyrR2	lp_1782	pyrR2	pyrimidine operon regulator	COG2065	Nucleotide transport and metabolism	1063520	0.10192	0.344731	0.273684	0.0266354	0.289278	0.214469
pyrAA2	lp_1783	pyrAA2	carbamoyl-phosphate synthase (glutamine-hydrolysing), small chain	COG0505	Amino acid transport and metabolism	1061649	0.0465993	0.656438	0.190479	0.148745	0.188336	0.413366
pyrAB2	lp_1784	pyrAB2	carbamoyl-phosphate synthase (glutamine-hydrolysing), large chain	COG0406	Carbohydrate transport and metabolism	1062247	-0.10789	0.192518	0.140818	0.279885	0.00879617	0.96555
pgm5	lp_1785	pgm5	phosphoglycerate mutase family protein	COG0406	Carbohydrate transport and metabolism	1064081	-0.358746	0.0020089	0.13797	0.513361	0.0356727	0.885248
lp_1786	lp_1786	lp_1786	hypothetical protein, DUF1801 family	COG5646	Function unknown	1064194	0.393277	0.00190372	-0.0928265	0.810079	-0.0975127	0.748529
cat	lp_1787	cat	chloramphenicol O-acetyltransferase	COG4845	Defense mechanisms	1061179	0.267778	0.111879	-0.028825	0.962565	-0.0589023	0.871553
lp_1788	lp_1788	lp_1788	hypothetical protein	COG3860	Function unknown	1061643	0.250586	0.315077	0.0824715	0.918794	0.0653004	1
lp_1789	lp_1789	lp_1789	hypothetical protein, DUF2087 family	COG3860	Function unknown	1064078	0.155082	0.367627	-0.0115327	0.985939	0.0858111	0.81063
lp_1790	lp_1790	lp_1790	phosphohydrolase, MutT/nudix family	COG1051	Nucleotide transport and metabolism	1061517	-0.633873	6.07025e-06	0.00357318	0.996653	-0.370238	0.217304
lp_1791	lp_1791	lp_1791	ABC transporter, ATP-binding protein	COG1131	Defense mechanisms	1061513	0.115135	0.684372	-0.151481	0.863033	0.790778	0.336658
lp_1792	lp_1792	lp_1792	ABC transporter, permease protein	COG1277	Function unknown	1061393	0.202777	0.521529	-0.162541	0.870433	0.827889	1
lp_1793	lp_1793	lp_1793	fibrinogen-binding family protein	COG1293	Transcription	1061512	0.364402	1.02263e-05	0.0747841	0.756721	0.0930142	0.696078
lp_1795	lp_1795	lp_1795	transcription regulator, MarR family	COG1846	Transcription	1061625	-0.30516	0.00538741	0.0942606	0.675956	0.0964354	0.717631
lp_1796	lp_1796	lp_1796	DegV family protein	COG1307	Function unknown	1064035	-0.00768516	0.936629	-0.00154761	0.996653	-0.221706	0.314853
lp_1797	lp_1797	lp_1797	acetyltransferase, GNAT family	COG2153	General function prediction only	1063725	-0.0640303	0.60708	0.0603998	0.842584	-0.365302	0.0768423
lp_1798	lp_1798	lp_1798	hypothetical membrane protein, DUF975 family	COG5523	Function unknown	1064001	0.132263	0.20622	0.0772395	0.735517	-0.0626722	0.755065
lp_1799	lp_1799	lp_1799	hypothetical protein		Unassigned	1064011	0.419568	8.92997e-07	0.122011	0.452309	0.193564	0.419444
lp_1800	lp_1800	lp_1800	RNA-binding protein		Unassigned	1061595	-0.0458465	0.729052	-0.0385331	0.90223	-0.25594	0.273192
lp_1801	lp_1801	lp_1801	galactose-1-phosphate uridylyltransferase, HIT family	COG1085	Energy production and conversion	1064047	-0.020241	0.86003	0.0408031	0.894987	-0.128585	0.621295
lp_1803	lp_1803	lp_1803	transport protein, major facilitator subfamily (MFS)	COG2814	Carbohydrate transport and metabolism	1063864	1.89541	6.24028e-23	0.07178	0.919468	0.183377	0.774046
lp_1805	lp_1805	lp_1805	hypothetical protein		Unassigned	1061592	0.197329	0.153613	-0.100964	0.781519	-0.12312	0.659976
lp_1806	lp_1806	lp_1806	hypothetical protein, DUF960 family		Unassigned	1062027	0.208185	0.159081	-0.0259206	0.963309	-0.133559	0.708609
lp_1807	lp_1807	lp_1807	hypothetical membrane protein, DUF1003 family	COG4420	Function unknown	1061570	0.475261	1.37122e-06	-0.00402606	0.992178	0.183868	0.297376
lp_1809	lp_1809	lp_1809	hypothetical membrane protein, DUF368 family	COG2035	Function unknown	1064056	0.726972	1.32315e-13	-0.022746	0.95041	-0.608511	5.46057e-05
lp_1811	lp_1811	lp_1811	amino acid transport protein	COG1113	Amino acid transport and metabolism	1064054	0.252983	0.00526326	0.0158326	0.959944	-0.179298	0.384217
lp_1812	lp_1812	lp_1812	lipoprotein precursor		Unassigned	1061531	1.03598	2.26375e-28	0.0442342	0.895971	0.149254	0.490453
lp_1813	lp_1813	lp_1813	hypothetical protein		Unassigned	1061528	0.312088	0.0525934	-0.0676481	0.901493	0.423102	0.151595
lp_1814	lp_1814	lp_1814	L-lactate transport protein	COG1620	Energy production and conversion	1062021	0.533313	1.75393e-08	0.072727	0.832184	0.156936	0.409838
lp_1815	lp_1815	lp_1815	hypothetical membrane protein		Unassigned	1064051	0.627465	2.38483e-09	0.154053	0.509326	0.357713	0.035874
tarI	lp_1816	tarI	D-ribitol-5-phosphate cytidylyltransferase	COG1211	Lipid transport and metabolism	1063386	0.381273	0.5085	0.0788715	1	1.15913	1
tarJ	lp_1817	tarJ	ribitol-5-phosphate 2-dehydrogenase	COG1063	Amino acid transport and metabolism	1063332	-0.498187	0.206447	-0.249262	1	0.828423	1
tarK	lp_1818	tarK	ribitolphosphotransferase	COG1887	Cell wall/membrane/envelope biogenesis	1063319	0.241124	0.0478103	0.0340083	0.937552	0.260091	0.321115
tarL	lp_1819	tarL	ribitolphosphotransferase	COG1887	Cell wall/membrane/envelope biogenesis	1062225	0.113223	0.239999	0.0705199	0.761318	0.172021	0.423422
lp_1820	lp_1820	lp_1820	acetyltransferase, GNAT family	COG0456	General function prediction only	1063318	0.162991	0.174305	-0.00383628	0.994699	-0.0911195	0.755065
lp_1821	lp_1821	lp_1821	transcription regulator, MarR family	COG1846	Transcription	1063149	0.575114	1.11885e-05	-0.0571241	0.8991	-0.331362	0.26304
gshR3	lp_1822	gshR3	glutathione reductase	COG1249	Energy production and conversion	1062997	1.04134	4.80989e-11	0.0205403	0.977839	0.0508632	0.916817
lp_1823	lp_1823	lp_1823	hypothetical membrane protein		Unassigned	1062995	-0.162848	0.668277	-0.214567	1	0.782807	1
lp_1824	lp_1824	lp_1824	glycosyltransferase, family 2	COG1215	Cell wall/membrane/envelope biogenesis	1062906	0.838817	1.39742e-06	-0.320776	0.5084	0.40365	0.539494
lp_1825	lp_1825	lp_1825	hypothetical membrane protein	COG1807	Cell wall/membrane/envelope biogenesis	1062910	1.09569	1.8559e-11	-0.290028	0.494606	0.405229	0.502664
lp_1833	lp_1833	lp_1833	integrase, N-terminal SAM-like	COG4974	Replication, recombination and repair	1062980	0.472298	0.023619	0.0960767	0.894719	0.453303	0.373455
lp_1834	lp_1834	lp_1834	hypothetical protein, DUF1250 family		Unassigned	1062228	0.217602	0.209918	-0.413863	0.156067	-0.525734	0.0937604
msrA2	lp_1835	msrA2	protein-methionine-S-oxide reductase	COG0225	Post-translational modification, protein turnover, and chaperones	1062998	2.42215	2.38005e-197	-1.16205	2.22786e-27	-1.38227	3.91383e-20
mrsB	lp_1836	mrsB	protein-methionine-S-oxide reductase	COG0229	Post-translational modification, protein turnover, and chaperones	1063073	2.32473	9.46353e-118	-1.13183	1.3214e-17	-1.49176	1.92364e-15
lp_1837	lp_1837	lp_1837	inorganic pyrophosphatase, Mn-dependent	COG1227	Energy production and conversion	1062937	0.0633503	0.444252	0.0669247	0.712916	-0.0198344	0.933794
lp_1838	lp_1838	lp_1838	transcription regulator, LysR family	COG0583	Transcription	1062933	0.0388201	0.690706	0.0421236	0.83516	-0.107432	0.659725
parC	lp_1839	parC	topoisomerase IV, subunit A	COG0188	Replication, recombination and repair	1063328	-0.643097	2.58778e-15	-0.0492583	0.820447	-0.23208	0.252775
parE	lp_1840	parE	topoisomerase IV, subunit B	COG0187	Replication, recombination and repair	1063354	-0.56238	1.45607e-12	-0.00576321	0.985537	-0.223499	0.241285
lp_1842	lp_1842	lp_1842	acyl-phosphate glycerol 3-phosphate acyltransferase	COG0344	Function unknown	1062227	0.182636	0.0462562	0.103341	0.536262	0.10236	0.701238
lp_1843	lp_1843	lp_1843	aldose 1-epimerase family protein	COG2017	Carbohydrate transport and metabolism	1063317	-0.194124	0.0371888	-0.0135474	0.963309	-0.171777	0.48442
hslU	lp_1845	hslU	ATP-dependent Hsl protease, ATP-binding subunit HslU	COG1220	Post-translational modification, protein turnover, and chaperones	1064050	-0.139142	0.106151	-0.0227824	0.928367	-0.123174	0.630149
hslV	lp_1846	hslV	ATP-dependent protease HslV	COG5405	Post-translational modification, protein turnover, and chaperones	1062023	-0.334277	0.00171063	-0.104438	0.641518	-0.401754	0.0562315
lp_1847	lp_1847	lp_1847	integrase/recombinase, XerC/CodV family	COG4974	Replication, recombination and repair	1062222	-0.178114	0.0537021	-0.0315697	0.897029	-0.283939	0.192232
gidC	lp_1848	gidC	glucose-inhibited division protein GidC	COG1206	Translation, ribosomal structure and biogenesis	1064052	-0.259266	0.00816749	-0.225987	0.0598754	-0.712154	0.000197915
topA	lp_1850	topA	DNA topoisomerase	COG0550 COG0551	Replication, recombination and repair	1062220	0.167497	0.0624491	0.0434237	0.837892	-0.0941336	0.684313
dprA	lp_1852	dprA	DNA processing protein	COG0758	Replication, recombination and repair	1063348	0.0438164	0.669066	-0.124861	0.518687	-0.170306	0.469634
rnhB	lp_1853	rnhB	ribonuclease HII	COG0164	Replication, recombination and repair	1064053	0.0117962	0.923002	-0.117854	0.641518	-0.190983	0.481687
lp_1854	lp_1854	lp_1854	ribosome biogenesis GTP-binding protein	COG1161	General function prediction only	1061535	0.0642918	0.533571	-0.146721	0.394467	-0.187521	0.419444
lp_1856	lp_1856	lp_1856	5-methyltetrahydropteroyltriglutamate- homocysteine methyltransferase (cobalamine-independent methonine synthase)	COG0620	Amino acid transport and metabolism	1064055	0.748262	3.53105e-08	-0.147358	0.736735	0.0115622	0.97625
lp_1857	lp_1857	lp_1857	transcription regulator, LysR family	COG0583	Transcription	1061526	1.16713	1.83087e-11	0.00467477	0.996653	0.349119	0.440221
mrr	lp_1858	mrr	mrr restriction system protein	COG1715	Defense mechanisms	1061548	0.0304775	0.839532	-0.0293858	0.959944	0.300358	0.224346
lp_1859	lp_1859	lp_1859	NADP oxidoreductase coenzyme, F420-dependent	COG2085	General function prediction only	1061559	0.497189	0.0307058	-0.0790272	0.935523	0.438786	1
lp_1860	lp_1860	lp_1860	flavin monooxygenase, luciferase-like monooxygenase family	COG2141	Energy production and conversion	1064057	0.19837	0.379992	-0.117467	0.875465	0.729781	0.388091
lp_1863	lp_1863	lp_1863	drug resistance transport protein, major facilitator subfamily (MFS), EmrB/QacA subfamily	COG0477	Amino acid transport and metabolism, Carbohydrate transport and metabolism, Inorganic ion transport and metabolism	1062150	-1.1531	4.40908e-30	-0.0650832	0.775504	-0.396341	0.0160878
ctpA	lp_1864	ctpA	carboxy-terminal proteinase, S41 family,peptidoglycan-bound	COG0793	Cell wall/membrane/envelope biogenesis	1064013	-0.141925	0.118759	-0.0878973	0.578293	-0.339075	0.0589507
lp_1865	lp_1865	lp_1865	hypothetical protein, DUF1250 family	COG4479	Function unknown	1061585	0.258864	0.0400765	0.086729	0.811313	0.0547156	0.888879
lp_1866	lp_1866	lp_1866	extracellular protein, DUF2140 family	COG4698	Function unknown	1061587	-0.102448	0.264514	-0.0543458	0.816328	-0.406053	0.0342642
lp_1867	lp_1867	lp_1867	extracellular lipase/acylhydrolase with GDSL-like motif	COG2755	Amino acid transport and metabolism	1064180	-0.0836896	0.370086	-0.0268377	0.91014	-0.17722	0.470315
lp_1868	lp_1868	lp_1868	DegV family protein	COG1307	Function unknown	1061230	0.0483081	0.578258	-0.00257206	0.994699	-0.0734076	0.737635
dfrA	lp_1869	dfrA	dihydrofolate reductase	COG0262	Coenzyme transport and metabolism	1062037	-0.0214875	0.845465	-0.0349259	0.910153	-0.175428	0.481148
thyA	lp_1870	thyA	thymidylate synthase	COG0207	Nucleotide transport and metabolism	1064048	0.0477709	0.592227	-0.0111731	0.967623	-0.179252	0.472146
lp_1871	lp_1871	lp_1871	ABC transporter, ATP-binding protein, ChvD family	COG0488	General function prediction only	1064075	0.0577569	0.51845	-0.00526021	0.985537	-0.140003	0.513379
lp_1872	lp_1872	lp_1872	hypothetical protein		Unassigned	1064058	-0.652755	5.58264e-12	0.0532117	0.808616	-0.0655599	0.766346
lp_1873	lp_1873	lp_1873	tRNA nucleotidyltransferase/poly(A) polymerase	COG0617	Translation, ribosomal structure and biogenesis	1063985	-0.251008	0.0120772	-0.0952562	0.62329	-0.170661	0.436377
dapB	lp_1874	dapB	dihydrodipicolinate reductase	COG0289	Amino acid transport and metabolism	1064076	-0.18832	0.0576005	-0.0340467	0.894719	-0.190063	0.367845
lp_1876	lp_1876	lp_1876	hydrolase, HAD superfamily, Cof family	COG0561	General function prediction only	1064074	-0.143375	0.129341	0.139623	0.291829	0.168294	0.447476
lp_1877	lp_1877	lp_1877	hypothetical protein, tetratricopeptide repeat (TPR) family	COG0457	Function unknown	1061897	-0.0101521	0.92781	0.0149638	0.963309	-0.335711	0.0625829
hbsU	lp_1879	hbsU	DNA-binding protein	COG0776	Replication, recombination and repair	1064043	0.0907233	0.384736	0.100674	0.57498	-0.246907	0.235039
lp_1880	lp_1880	lp_1880	hypothetical protein		Unassigned	1064015	0.528248	0.000192225	0.534214	0.408444	1.13636	2.51155e-11
der	lp_1881	der	ribosome-associated GTPase	COG1160	General function prediction only	1062041	-0.424347	2.92571e-07	-0.0622963	0.76046	-0.473826	0.00618128
rpsA	lp_1882	rpsA	30S ribosomal protein S1	COG0539	Translation, ribosomal structure and biogenesis	1062034	-0.199272	0.0211544	-0.0967153	0.515354	-0.390169	0.0197903
cmk	lp_1883	cmk	cytidylate kinase	COG0283	Nucleotide transport and metabolism	1061685	-0.586583	1.86427e-11	-0.0539309	0.811085	-0.24713	0.276259
lp_1884	lp_1884	lp_1884	extracellular protein, with LysM peptidoglycan binding domain	COG1388	Cell wall/membrane/envelope biogenesis	1061637	-0.405973	3.4123e-06	-0.0127914	0.963309	-0.235616	0.20911
recQ2	lp_1885	recQ2	ATP-dependent DNA helicase RecQ	COG0514	Replication, recombination and repair	1062038	-0.55026	1.25888e-09	0.01522	0.962144	0.109486	0.643723
lp_1886	lp_1886	lp_1886	hypothetical protein	COG4955	Function unknown	1061166	-0.426689	8.82784e-07	-0.0775601	0.705404	0.125637	0.579407
lp_1887	lp_1887	lp_1887	riboflavin transporter	COG3601	Function unknown	1061641	-0.198513	0.0410809	-0.0967806	0.496259	0.07184	0.759614
rluB	lp_1888	rluB	16S rRNA pseudouridylate synthase B	COG1187	Translation, ribosomal structure and biogenesis	1064176	-0.352688	0.000222392	-0.196455	0.143104	-0.388256	0.048041
scpB	lp_1889	scpB	chromosome segregation and condensation protein ScpB	COG1386	Transcription	1064080	-0.135378	0.199282	-0.0623469	0.806993	-0.153466	0.546342
scpA	lp_1890	scpA	chromosome segregation and condensation protein ScpA	COG1354	Function unknown	1064077	-0.0692872	0.539386	-0.0665465	0.818047	0.0828613	0.796884
lp_1891	lp_1891	lp_1891	hypothetical protein	COG0454	Transcription	1061307	-0.145413	0.224117	-0.142757	0.530173	-0.0293026	0.925154
lp_1892	lp_1892	lp_1892	integrase/recombinase, XerC/CodV family	COG4974	Replication, recombination and repair	1064168	-0.306104	0.00238307	-0.0824693	0.717458	-0.0664893	0.766346
lp_1893	lp_1893	lp_1893	RNA-binding protein	COG2996	Function unknown	1061645	-0.134227	0.149485	-0.138586	0.327751	-0.244213	0.211828
lp_1894	lp_1894	lp_1894	hypothetical membrane protein, DUF441 family	COG2707	Function unknown	1062044	-0.152388	0.151207	-0.110478	0.507147	-0.200112	0.270192
pyk	lp_1897	pyk	pyruvate kinase	COG0469	Carbohydrate transport and metabolism	1061269	0.071998	0.349546	-0.13637	0.267884	-0.214264	0.300503
pfk	lp_1898	pfk	6-phosphofructokinase	COG0205	Carbohydrate transport and metabolism	1064199	-0.104846	0.20561	-0.204205	0.0112726	-0.302176	0.126421
dnaE	lp_1899	dnaE	DNA-directed DNA polymerase III, alpha chain	COG0587	Replication, recombination and repair	1062048	0.279233	0.00108021	0.0271042	0.908281	0.154551	0.47927
lp_1900	lp_1900	lp_1900	hypothetical membrane protein, DUF2929 family		Unassigned	1061648	0.0853083	0.392273	0.0529937	0.813646	-0.222947	0.172443
clpB	lp_1903	clpB	ATP-dependent Clp protease, ATP-binding subunit ClpB	COG0542	Post-translational modification, protein turnover, and chaperones	1064079	0.0884636	0.315077	0.048059	0.806993	0.0177057	0.931166
pepT	lp_1904	pepT	tripeptidase, M20B family	COG2195	Amino acid transport and metabolism	1061241	-0.0526055	0.55427	0.0100252	0.967969	0.147715	0.491321
lp_1905	lp_1905	lp_1905	hypothetical protein	COG0327	Replication, recombination and repair	1061243	-0.162627	0.0729365	-0.0330506	0.894719	0.105262	0.62154
lp_1906	lp_1906	lp_1906	S-adenosyl-L-methionine-dependent methyltransferase	COG2384	General function prediction only	1063583	-0.151153	0.118106	0.0254024	0.9301	0.12182	0.601685
lp_1908	lp_1908	lp_1908	hypothetical membrane protein	COG3307	Cell wall/membrane/envelope biogenesis	1062047	0.0552597	0.581325	0.0202097	0.955364	-0.333927	0.082386
drrB	lp_1909	drrB	ABC transporter, permease protein, daunorubicin resistance family B (Drr)	COG1682	Carbohydrate transport and metabolism	1061647	-0.325815	0.229321	0.00455913	0.998076	0.829653	0.332136
drrA	lp_1910	drrA	ABC transporter, ATP-binding protein,daunorubicin resistance family A (Drr)	COG1131	Defense mechanisms	1062057	-0.523909	0.0332691	-0.241947	0.683553	0.263942	0.786097
lp_1911	lp_1911	lp_1911	transcription regulator, MarR family	COG1846	Transcription	1062060	0.243286	0.082936	-0.137374	0.704748	0.0246508	0.933702
pps	lp_1912	pps	phosphoenolpyruvate synthase (pyruvate phosphate dikinase)	COG0574	Carbohydrate transport and metabolism	1062050	-1.31829	1.29385e-19	-1.74546	4.50167e-70	0.34896	0.00639301
lp_1913	lp_1913	lp_1913	hypothetical protein	COG0607	Inorganic ion transport and metabolism	1064179	0.00927195	0.966667	-0.0978812	0.875465	0.305683	0.527651
lp_1914	lp_1914	lp_1914	transcription regulator, MarR family	COG1846	Transcription	1062082	0.248722	0.225527	-0.0578694	0.942645	0.540866	0.23822
lp_1915	lp_1915	lp_1915	lipoprotein precursor		Unassigned	1061652	0.708902	5.86081e-08	0.0243005	0.963309	0.202077	0.471205
lp_1916	lp_1916	lp_1916	hypothetical membrane protein	COG1835	Lipid transport and metabolism	1062175	-0.0169722	0.884948	-0.0448496	0.881904	0.143952	0.497682
lp_1918	lp_1918	lp_1918	NAD(P)(H)-dependent oxidoreductase, quinone oxidoreductase (QOR) family	COG0604	Energy production and conversion	1061653	0.388888	0.00077147	-0.0767166	0.828262	0.243196	0.452189
mntA	lp_1919	mntA	cadmium-/manganese-transporting P-type ATPase	COG0474	Inorganic ion transport and metabolism	1064088	-0.642899	7.33877e-05	-0.326828	0.296565	0.487375	0.450464
enoA2	lp_1920	enoA2	enolase (phosphopyruvate hydratase)	COG0148	Carbohydrate transport and metabolism	1061655	-0.535421	0.00424695	-0.362024	0.327751	0.379543	0.583894
lp_1921	lp_1921	lp_1921	drug resistance transport protein, major facilitator subfamily (MFS), EmrB/QacA subfamily	COG2814	Carbohydrate transport and metabolism	1062184	0.204919	0.04708	0.0875532	0.717458	-0.342194	0.0766879
lp_1922	lp_1922	lp_1922	transcription regulator, MarR family	COG1846	Transcription	1062064	1.29296	2.18683e-15	0.399243	0.195025	0.343447	0.404939
dapE1	lp_1923	dapE1	succinyl-diaminopimelate desuccinylase	COG0624	Amino acid transport and metabolism	1062174	0.449294	3.03868e-07	-0.0222558	0.942645	0.11159	0.60233
nox3	lp_1925	nox3	NADH oxidase	COG0446 COG0607	General function prediction only	1064087	0.404376	1.67159e-06	0.00990047	0.976347	0.163295	0.341839
lp_1926	lp_1926	lp_1926	transcription regulator, DeoR family	COG1349	Transcription	1064093	0.598878	0.0313116	-0.137395	0.894719	0.576635	1
mutT	lp_1927	mutT	phosphohydrolase, MutT/nudix family	COG1051	Nucleotide transport and metabolism	1061660	0.557764	0.04269	-0.167938	0.863033	0.52408	1
spx2	lp_1928	spx2	RNA polymerase (RNAP)-binding regulatory protein, arsenate reductase (ArsC) family, Spx subfamily	COG1393	Inorganic ion transport and metabolism	1062131	0.548481	3.6429e-08	-0.0151738	0.966438	0.467122	0.034985
lp_1929	lp_1929	lp_1929	hypothetical protein, DUF1722 family	COG3272	Replication, recombination and repair	1064094	0.956048	9.81154e-09	0.00248889	0.998076	0.10555	0.796884
lp_1930	lp_1930	lp_1930	oxidoreductase, atypical SDR family, subgroup 6	COG2910	General function prediction only	1062132	0.105961	0.399454	0.0188016	0.963551	0.0269633	0.912105
lp_1931	lp_1931	lp_1931	hypothetical protein	COG4715	Function unknown	1062104	0.216353	0.0410809	0.00496045	0.990257	0.216876	0.267558
lp_1932	lp_1932	lp_1932	phosphohydrolase	COG0546	General function prediction only	1062129	-0.455829	0.031868	-0.186073	0.746349	0.188997	0.780974
thgA2	lp_1933	thgA2	galactoside O-acetyltransferase	COG0110	General function prediction only	1061662	-0.196902	0.480172	-0.0630295	0.945514	0.336421	0.635984
lp_1934	lp_1934	lp_1934	transcription regulator, RpiR family	COG1737	Transcription	1064096	0.0795214	0.682339	-0.0340941	0.959944	0.163881	0.65903
lp_1935	lp_1935	lp_1935	cell surface hydrolase, membrane-bound	COG4814	General function prediction only	1064091	0.498838	0.000114899	-0.0203986	0.967969	0.0825358	0.823755
lp_1936	lp_1936	lp_1936	oxidoreductase, atypical SDR family, subgroup 6	COG2910	General function prediction only	1064099	-0.15382	0.571801	-0.0556389	0.952474	0.350179	0.644414
lp_1937	lp_1937	lp_1937	hypothetical protein, DUF2255 family	COG4334	Function unknown	1062067	0.310219	0.349959	0.143757	1	0.45584	1
lp_1938	lp_1938	lp_1938	transcription regulator, LysR family	COG0583	Transcription	1064100	1.54979	4.33134e-21	0.309033	0.475062	0.474921	0.291858
lp_1939	lp_1939	lp_1939	oxidoreductase, medium chain dehydrogenases/reductase (MDR)/zinc-dependent alcohol dehydrogenase-like family	COG0604	Energy production and conversion	1062066	1.72657	2.84142e-75	-0.304155	0.056731	-0.800013	5.72174e-06
lp_1940	lp_1940	lp_1940	hypothetical protein		Unassigned	17494178	-0.540448	0.0127315	-0.114606	0.863033	0.0692005	0.886807
nox4	lp_1941	nox4	NADH oxidase	COG0446	General function prediction only	1064098	-0.103506	0.253546	0.0388667	0.875465	0.0282113	0.901166
rrp6	lp_1942	rrp6	two-component system response regulator, LuxR family	COG2197	Signal transduction mechanisms	1064101	-0.122632	0.503478	0.0109384	0.985939	0.226919	0.481664
hpk6	lp_1943	hpk6	two-component system histidine protein kinase%3B sensor protein	COG4585	Signal transduction mechanisms	1064102	0.0457086	0.757068	-0.0648974	0.876997	0.317879	0.184793
lp_1944	lp_1944	lp_1944	multidrug ABC transporter, permease protein	COG0842	Defense mechanisms	1064103	0.473389	0.046774	-0.153526	0.847227	0.39593	1
lp_1945	lp_1945	lp_1945	multidrug ABC transporter, ATP-binding protein	COG1131	Defense mechanisms	1061665	0.416855	0.0367343	-0.157658	0.802503	0.60857	0.321115
lp_1946	lp_1946	lp_1946	hypothetical membrane protein		Unassigned	1063966	0.160709	0.669066	-0.22547	1	0.732583	1
lp_1947	lp_1947	lp_1947	acetyltransferase, GNAT family	COG0454	Transcription	1061672	0.918761	2.8556e-05	-0.0789252	0.936113	0.0223981	1
lp_1948	lp_1948	lp_1948	transcription regulator, MarR family	COG1846	Transcription	1061669	2.72593	1.24976e-55	0.331572	0.628591	3.01235	8.81048e-29
lp_1949	lp_1949	lp_1949	hypothetical membrane protein	COG2364	Function unknown	1061791	2.41846	3.3718e-69	0.301385	0.51869	2.5797	6.6965e-31
lp_1952	lp_1952	lp_1952	hydrolase		Unassigned	17494179	-0.59303	0.235206	-0.331986	1	-0.135152	1
lp_1953	lp_1953	lp_1953	hypothetical protein, DUF2992 family		Unassigned	1062231	-0.144609	0.198546	-0.111298	0.613715	-0.0339818	0.900796
lp_1954	lp_1954	lp_1954	ABC transporter, ATP-binding protein	COG1131	Defense mechanisms	1061783	0.0250171	0.906449	0.0731467	0.905229	0.112209	0.78723
lp_1955	lp_1955	lp_1955	ABC transporter, permease protein	COG1277	Function unknown	1061671	0.094016	0.756724	0.145235	0.857718	0.186351	1
lp_1956	lp_1956	lp_1956	ABC transporter, permease protein		Unassigned	1064107	-0.0798069	0.465685	0.0063512	0.985939	-0.000419059	0.997781
lp_1957	lp_1957	lp_1957	ABC transporter, permease protein		Unassigned	1062232	-0.136928	0.21898	-0.0425618	0.893327	-0.132094	0.526897
lp_1958	lp_1958	lp_1958	acetoin ABC transporter, ATP-binding protein	COG1131	Defense mechanisms	1061810	-0.0173	0.890563	0.108086	0.683553	0.0386786	0.858263
lp_1959	lp_1959	lp_1959	acetoin transport repressor, GntR family	COG1725	Transcription	1062238	-0.379449	0.00462501	-0.13605	0.684706	-0.319463	0.270017
rpoD	lp_1962	rpoD	DNA-directed RNA polymerase, sigma factor 42	COG0568	Transcription	1061677	-0.534208	5.53948e-10	0.0286473	0.901493	-0.166952	0.486603
dnaG	lp_1963	dnaG	DNA primase DnaG	COG0358	Replication, recombination and repair	1061675	-0.691822	2.22236e-14	0.0917616	0.568525	-0.141348	0.506177
glyS	lp_1964	glyS	glycine-tRNA synthetase, beta chain	COG0751	Translation, ribosomal structure and biogenesis	1061777	-0.576792	2.49503e-10	0.103656	0.460501	0.0146594	0.945407
glyQ	lp_1965	glyQ	glycine-tRNA synthetase, alpha chain	COG0752	Translation, ribosomal structure and biogenesis	1064109	-0.397392	1.26888e-05	0.10568	0.503896	0.057241	0.796884
recO	lp_1966	recO	DNA repair protein RecO	COG1381	Replication, recombination and repair	1062079	-0.0960365	0.323277	-0.142214	0.26861	-0.386325	0.0400837
era	lp_1967	era	ribosome biogenesis GTPase, Era subfamily	COG1159	General function prediction only	1064111	-0.0703049	0.455031	-0.103283	0.551824	-0.333936	0.0669292
dgk	lp_1968	dgk	diacylglycerol kinase	COG0818	Cell wall/membrane/envelope biogenesis	1061678	0.0437451	0.68484	-0.0535516	0.844203	-0.287566	0.10558
lp_1969	lp_1969	lp_1969	metal-binding protein	COG0319	General function prediction only	1064113	0.148915	0.103458	0.0190068	0.955364	-0.231622	0.335195
phoH	lp_1970	phoH	phosphate starvation-inducible protein	COG1702	Signal transduction mechanisms	1061682	0.184253	0.0271061	-0.0163415	0.952474	-0.0842922	0.723762
lp_1972	lp_1972	lp_1972	hypothetical protein	COG1610	Function unknown	1061681	-0.46535	8.55683e-07	-0.0162986	0.959944	-0.223072	0.347456
rpsU	lp_1973	rpsU	30S ribosomal protein S21	COG0828	Translation, ribosomal structure and biogenesis	1064112	-0.511853	2.42453e-08	0.0146633	0.962671	-0.381078	0.0257612
lp_1974	lp_1974	lp_1974	transcription regulator of gluconeogenic genes	COG1806	Function unknown	1064110	0.207317	0.0639695	-0.00836564	0.985537	0.153984	0.504816
lp_1975	lp_1975	lp_1975	short-chain dehydrogenase/oxidoreductase	COG1028	Lipid transport and metabolism	1062241	-0.274374	0.0900465	-0.156762	0.678235	0.0413264	0.933702
nfo	lp_1976	nfo	deoxyribonuclease IV	COG0648	Replication, recombination and repair	1062253	-0.022272	0.83146	0.0118279	0.967541	-0.0491362	0.843056
tagB3	lp_1977	tagB3	glycosyl/glycerophosphate transferase, teichoic acid biosynthesis protein B precursor	COG1887	Cell wall/membrane/envelope biogenesis	1064114	-0.0473739	0.631065	-0.0176644	0.952271	-0.0402364	0.854503
lp_1978	lp_1978	lp_1978	hypothetical membrane protein	COG1284	Function unknown	1061688	0.0406827	0.725301	0.0488691	0.830205	-0.223879	0.20236
msrA3	lp_1979	msrA3	protein-methionine-S-oxide reductase	COG0225	Post-translational modification, protein turnover, and chaperones	1061683	2.25756	9.49353e-42	-0.146076	0.818047	0.37264	0.501502
aspS	lp_1980	aspS	aspartate-tRNA synthetase	COG0173	Translation, ribosomal structure and biogenesis	1061689	-0.075622	0.411426	0.0534778	0.781359	-0.0404195	0.859356
hisS	lp_1981	hisS	histidine-tRNA synthetase	COG0124	Translation, ribosomal structure and biogenesis	1064095	-0.116849	0.202828	0.0467163	0.814647	-0.111098	0.595685
lytH	lp_1982	lytH	N-acetylmuramoyl-L-alanine amidase	COG0860	Cell wall/membrane/envelope biogenesis	1061686	-0.143714	0.0998675	0.0958149	0.568525	-0.0581338	0.791895
lp_1983	lp_1983	lp_1983	fructosamine kinase family protein	COG3001	Carbohydrate transport and metabolism	1064115	0.270644	0.211368	-0.0648813	0.9301	0.598268	0.107159
lp_1985	lp_1985	lp_1985	phosphohydrolase	COG0546	General function prediction only	1061690	0.304274	0.00447475	0.0587558	0.828797	0.0777956	0.699415
dtd	lp_1986	dtd	D-Tyr-tRNA Tyr deacylase	COG1490	Translation, ribosomal structure and biogenesis	1061692	0.268255	0.0078775	0.0524233	0.828359	-0.108152	0.676257
relA	lp_1987	relA	GTP pyrophosphokinase / pyrophosphohydrolase	COG0317	Signal transduction mechanisms	1061695	0.276097	0.000825029	0.0377678	0.857581	-0.0744315	0.712445
lp_1988	lp_1988	lp_1988	hypothetical membrane protein		Unassigned	1061693	-0.133918	0.272785	-0.0543593	0.863033	-0.425244	0.0486349
rsmE	lp_1989	rsmE	RNA methyltransferase, RsmE family	COG1385	Function unknown	1061691	-0.0859566	0.415387	-0.00852629	0.980539	-0.0532859	0.829672
lp_1990	lp_1990	lp_1990	ribosomal protein L11 methyltransferase	COG2264	Translation, ribosomal structure and biogenesis	1061696	-0.04468	0.665867	0.0387038	0.885623	0.0159136	0.947873
lp_1991	lp_1991	lp_1991	DNA-3-methyladenine glycosylase II	COG2094	Replication, recombination and repair	1061698	0.104383	0.544991	0.0566719	0.905166	-0.25126	0.447061
lp_1992	lp_1992	lp_1992	hypothetical protein		Unassigned	1061697	0.551997	2.32886e-07	0.268696	0.0632907	0.156944	0.591571
lp_1994	lp_1994	lp_1994	hypothetical protein		Unassigned	1063687	-0.221709	0.0344281	-0.0986655	0.655291	-0.420181	0.0142559
lp_1995	lp_1995	lp_1995	lipoprotein precursor		Unassigned	1062091	-0.371283	0.0182464	0.127236	0.735517	0.131338	0.702467
lp_1998	lp_1997	lp_1997	integrase, fragment	COG0582	Replication, recombination and repair	17494180	0.443193	0.0437404	0.0122925	0.988585	0.0704145	0.886807
lp_2000	lp_2000	lp_2000	hypothetical protein		Unassigned	1061705	0.446142	0.00379204	-0.0519472	0.922911	0.0654953	0.886191
lp_2001	lp_2001	lp_2001	hypothetical membrane protein	COG0367	Amino acid transport and metabolism	1063684	-0.482333	0.150227	-0.192067	0.828797	-0.225903	1
lp_2002	lp_2002	lp_2002	hypothetical protein		Unassigned	1064124	0.40453	6.76203e-05	0.18161	0.242339	0.209743	0.42244
lp_2003	lp_2003	lp_2003	zinc metallopeptidase	COG2856	Amino acid transport and metabolism	1061701	0.425086	6.76669e-05	0.182796	0.356443	0.290963	0.29692
lp_2004	lp_2004	lp_2004	hypothetical membrane protein		Unassigned	1064123	0.181867	0.1126	0.133511	0.504031	0.0116374	0.966921
ISP1-5C	lp_2005	ISP1-5C	transposase, fragment	COG3464	Replication, recombination and repair	1062100	-0.937989	0.426514	-1.00037	1	0.493733	1
ISP2_3	lp_2006	ISP2_3	transposase	COG3666	Replication, recombination and repair	1062252	-0.338064	0.125728	-0.124404	0.835197	0.494027	0.482334
lp_2011	lp_2011	lp_2011	transposase, fragment	COG2963	Replication, recombination and repair	1062235	0.324254	0.423586	0.0419136	1	0.707219	1
lp_2011a	lp_2011a	lp_2011a	transposase, fragment		Unassigned	11933300	-0.212475	0.746522	-0.308732	1	0.549547	1
lp_2013	lp_2013	lp_2013	transposase, fragment	COG2801	Replication, recombination and repair	1061708	0.314148	0.602569	0.129943	1	0.238044	1
lp_2013a	lp_2013a	lp_2013a	transposase, fragment	COG2801	Replication, recombination and repair	11933301	0.491705	0.675497	-0.28508	1	0.813994	1
lp_2014	lp_2014	lp_2014	transposase, fragment	COG2801	Replication, recombination and repair	1064128	0.484364	0.369831	-0.301836	1	0.356075	1
lepA1	lp_2015	lepA1	GTP-binding translation elongation factor LepA	COG0481	Cell wall/membrane/envelope biogenesis	1062242	-0.162004	0.0955118	-0.0551366	0.806993	-0.230945	0.270192
dltD	lp_2016	dltD	poly(glycerophosphate chain) D-alanine transfer protein DltD	COG3966	Cell wall/membrane/envelope biogenesis	1064125	-0.0539245	0.541039	0.0224762	0.9301	-0.192434	0.434504
dltC1	lp_2017	dltC1	D-alanine-poly(phosphoribitol) ligase subunit 2	COG0236	Lipid transport and metabolism, Secondary metabolites biosynthesis, transport, and catabolism	1062105	-0.265308	0.00683507	-0.0324732	0.898968	-0.49504	0.0149475
dltB	lp_2018	dltB	D-alanyl transfer protein DltB	COG1696	Cell wall/membrane/envelope biogenesis	1062234	-0.13931	0.0955118	0.0140585	0.963039	-0.348262	0.0756088
dltA	lp_2019	dltA	D-alanine-poly(phosphoribitol) ligase subunit 1	COG1020	Secondary metabolites biosynthesis, transport, and metabolism	1062221	-0.0869795	0.312153	0.0478724	0.835192	-0.303589	0.162846
dltX	lp_2020	dltX	D-Ala-teichoic acid biosynthesis protein		Unassigned	1061714	-0.337364	0.00992839	0.0239698	0.954056	-0.478014	0.110734
pbpX2	lp_2021	pbpX2	serine-type D-Ala-D-Ala carboxypeptidase	COG1680	Defense mechanisms	1062107	-0.188014	0.0338899	0.141153	0.291829	-0.237799	0.343625
dnaJ	lp_2026	dnaJ	chaperone protein DnaJ	COG0484	Post-translational modification, protein turnover, and chaperones	1062114	-0.0360482	0.740928	0.0126877	0.963551	-0.172778	0.354473
dnaK	lp_2027	dnaK	chaperone, heat shock protein DnaK	COG0443	Post-translational modification, protein turnover, and chaperones	1064049	-0.0719459	0.417539	0.0777254	0.607228	-0.275192	0.118137
grpE	lp_2028	grpE	heat shock protein GrpE	COG0576	Post-translational modification, protein turnover, and chaperones	1062226	-0.136475	0.235206	0.0791367	0.756721	-0.272408	0.271845
hrcA	lp_2029	hrcA	heat-inducible transcription repressor HrcA	COG1420	Transcription	1062999	-0.0538075	0.604473	0.269645	0.00765108	-0.00559989	0.984546
aldB	lp_2030	aldB	alpha-acetolactate decarboxylase	COG3527	Secondary metabolites biosynthesis, transport, and metabolism	1061728	-0.1674	0.106151	0.12261	0.458816	0.082612	0.738678
ribC2	lp_2031	ribC2	bifunctional protein: riboflavin kinase%3B FMN adenylyltransferase	COG0196	Coenzyme transport and metabolism	1061729	-0.0610711	0.55427	0.144233	0.362996	0.150345	0.541758
truB	lp_2032	truB	tRNA pseudouridine synthase B	COG0130	Translation, ribosomal structure and biogenesis	1062210	-0.197126	0.0819158	0.241853	0.058976	0.217022	0.384217
aroI	lp_2033	aroI	shikimate kinase	COG0703	Amino acid transport and metabolism	1062113	1.07333	0.000570321	-0.456324	1	1.06629	1
tyrA	lp_2034	tyrA	prephenate dehydrogenase	COG0287	Amino acid transport and metabolism	1062200	1.25422	9.63217e-09	-0.68218	0.248331	1.06488	0.405214
aroE	lp_2035	aroE	3-phosphoshikimate 1-carboxyvinyltransferase	COG0128	Amino acid transport and metabolism	1062246	2.38931	1.12122e-38	-0.712128	0.175354	0.580005	1
lp_2036	lp_2036	lp_2036	aromatic amino acid biosynthesis enzyme		Unassigned	1062268	2.70922	5.4451e-23	-0.332935	1	0.551392	1
aroF	lp_2037	aroF	chorismate synthase	COG0082	Amino acid transport and metabolism	1061723	2.20537	4.70219e-22	-0.390928	0.609104	0.625949	1
lp_2038	lp_2038	lp_2038	bifunctional protein: transport protein, MFS%3B chorismate mutase type II	COG1605	Amino acid transport and metabolism	1061725	1.55023	4.30084e-11	-0.399357	0.596407	0.845148	0.440493
rbfA	lp_2039	rbfA	ribosome-binding factor A	COG0858	Translation, ribosomal structure and biogenesis	1062117	-0.686494	2.22466e-11	0.0242922	0.936113	-0.486361	0.00833739
infB	lp_2040	infB	translation initiation factor IF-2	COG0532	Translation, ribosomal structure and biogenesis	1062118	-0.504806	2.35266e-09	-0.00147293	0.997553	-0.336539	0.0889994
lp_2041	lp_2041	lp_2041	ribosomal protein HS6-type (S12/L30/L7a)	COG1358	Translation, ribosomal structure and biogenesis	1061735	-0.284561	0.00275116	0.106101	0.658894	-0.109987	0.647893
lp_2042	lp_2042	lp_2042	nucleic-acid-binding protein implicated in transcription termination	COG2740	Transcription	1062116	-0.599707	2.83967e-08	-0.0153425	0.966288	-0.520482	0.0130752
nusA	lp_2043	nusA	transcription termination-antitermination factor NusA	COG0195	Transcription	1062009	-0.448907	3.31397e-07	0.122715	0.422726	-0.318496	0.0651442
rimP	lp_2044	rimP	ribosome maturation protein RimP	COG0779	Function unknown	1062119	-0.301217	0.00151916	0.174188	0.273189	-0.120807	0.607896
polC	lp_2045	polC	DNA-directed DNA polymerase III, alpha chain PolC-type	COG2176	Replication, recombination and repair	1062022	-0.0760058	0.402645	-0.0518381	0.799184	-0.200286	0.272039
proS	lp_2048	proS	proline-tRNA synthetase	COG0442	Translation, ribosomal structure and biogenesis	1061737	-0.177219	0.0253819	0.00828858	0.976997	-0.130358	0.557177
lp_2049	lp_2049	lp_2049	zinc-dependent protease, membrane associated	COG0750	Cell wall/membrane/envelope biogenesis	1061746	-0.33123	0.000307288	-0.0226744	0.935659	-0.218982	0.306301
cdsA	lp_2050	cdsA	phosphatidate cytidylyltransferase	COG0575	Lipid transport and metabolism	1061747	-0.225548	0.00915799	0.089689	0.655565	-0.0161625	0.93739
uppS	lp_2051	uppS	undecaprenyl pyrophosphate synthetase	COG0020	Lipid transport and metabolism	1061744	-0.200793	0.0255766	0.0622336	0.765073	-0.0595751	0.780344
rrf	lp_2052	rrf	ribosome recycling factor	COG0233	Translation, ribosomal structure and biogenesis	1061742	-0.169939	0.0620558	-0.0623173	0.76273	-0.178275	0.436377
pyrH	lp_2053	pyrH	uridylate kinase	COG0528	Nucleotide transport and metabolism	1062123	-0.177488	0.0738716	-0.066926	0.761318	-0.197903	0.429959
tsf	lp_2054	tsf	translation elongation factor Ts	COG0264	Translation, ribosomal structure and biogenesis	1061915	-0.830096	3.01265e-21	0.0318393	0.872039	-0.316433	0.0463783
rpsB	lp_2055	rpsB	30S ribosomal protein S2	COG0052	Translation, ribosomal structure and biogenesis	1061909	-0.615853	7.40202e-13	0.0772556	0.602424	-0.343733	0.0748873
lp_2056	lp_2056	lp_2056	hydrolase, HAD superfamily	COG1011	General function prediction only	1061963	-0.177241	0.103002	0.14883	0.395115	-0.0900289	0.749803
ldhD	lp_2057	ldhD	D-lactate dehydrogenase	COG1052	Coenzyme transport and metabolism	1061762	-0.0318396	0.713767	0.068969	0.653949	0.0865704	0.707449
lp_2058	lp_2058	lp_2058	endonuclease, GIY-YIG nuclease superfamily	COG2827	Replication, recombination and repair	1061748	-0.057384	0.762635	0.0366319	0.957352	-0.0332588	0.933702
lp_2059	lp_2059	lp_2059	methyltransferase	COG4123	General function prediction only	1061764	-0.105279	0.443224	0.00167834	0.998076	-0.0275814	0.927515
plsC	lp_2060	plsC	1-acylglycerol-3-phosphate O-acyltransferase	COG0204	Lipid transport and metabolism	1061888	0.13713	0.218078	-0.0537893	0.863033	-0.0928919	0.697115
lp_2061	lp_2061	lp_2061	hypothetical protein	COG3763	Function unknown	1061847	-0.499748	1.02219e-05	0.0542137	0.940832	-0.668762	8.18928e-06
lp_2062	lp_2062	lp_2062	hypothetical protein, DUF896 family	COG4224	Function unknown	1061894	0.0345199	0.800603	0.103306	0.619852	-0.439906	0.00321051
lexA	lp_2063	lexA	transcription repressor and protease LexA of the SOS regulon	COG1974	Transcription	1061711	0.56276	1.76277e-08	0.0817791	0.736264	0.161662	0.515944
lp_2066	lp_2066	lp_2066	hypothetical protein		Unassigned	1061879	-0.417983	0.0165866	-0.201354	0.614381	-0.094644	0.845742
mvaS	lp_2067	mvaS	hydroxymethylglutaryl-CoA synthase	COG3425	Lipid transport and metabolism	1064005	0.069973	0.51583	0.0811007	0.697742	-0.0439201	0.846407
lp_2068	lp_2068	lp_2068	hypothetical protein		Unassigned	1061823	0.156776	0.231796	0.150847	0.553948	0.0987885	0.745749
lp_2069	lp_2069	lp_2069	hypothetical protein		Unassigned	1061757	-0.0804339	0.879382	-0.425406	1	0.627213	1
lp_2071	lp_2071	lp_2071	glycosyltransferase, family 2	COG0463	Cell wall/membrane/envelope biogenesis	1061772	0.176584	0.0955118	0.081153	0.731986	-0.00495721	0.986471
lp_2074	lp_2074	lp_2074	transposase, fragment	COG2963	Replication, recombination and repair	1061767	0.584195	0.000373657	0.695606	0.000403506	-0.00372331	0.995081
lp_2075	lp_2075	lp_2075	transcriptional attenuator, cell envelope-related, LytR family	COG1316	Transcription	1061632	0.370472	0.0011719	0.495433	3.6563e-05	-0.334037	0.0951257
lp_2076	lp_2076	lp_2076	nitrate/sulfonate/bicarbonate ABC transporter,ATP-binding protein	COG1116	Inorganic ion transport and metabolism	1061768	0.320672	0.0147037	0.399668	0.00757266	-0.275348	0.347018
lp_2077	lp_2077	lp_2077	nitrate/sulfonate/bicarbonate ABC transporter,permease protein	COG4986	Inorganic ion transport and metabolism	1061556	0.174096	0.157188	0.387648	0.000246859	-0.427103	0.00283878
rodA1	lp_2078	rodA1	rod-shape determining protein	COG0772	Cell cycle control, cell division, chromosome partitioning	1064090	-0.169898	0.0961697	-0.137182	0.444036	-0.44703	0.0189147
lp_2081	lp_2081	lp_2081	hypothetical protein		Unassigned	1062143	0.00929266	0.956036	-0.00939499	0.987437	0.155905	0.745603
lp_2082	lp_2082	lp_2082	methyltransferase	COG2226	Coenzyme transport and metabolism	1061661	0.116148	0.37379	0.0231584	0.959944	0.146958	0.598983
lp_2083	lp_2083	lp_2083	hypothetical protein, DUF74 family	COG0393	Function unknown	1061785	0.448084	4.20602e-05	0.0413103	0.894719	0.0190384	0.938964
lp_2084	lp_2084	lp_2084	transport protein, major facilitator superfamily (MFS)	COG0477	Amino acid transport and metabolism, Carbohydrate transport and metabolism, Inorganic ion transport and metabolism	1061792	-0.467993	0.108113	-0.25762	0.751467	1.09652	0.299834
lp_2085	lp_2085	lp_2085	transcription regulator	COG0640	Transcription	1061782	-0.00393781	0.979893	0.0335846	0.943369	-0.0424205	0.900562
apt	lp_2086	apt	adenine phosphoribosyltransferase	COG0503	Nucleotide transport and metabolism	1061789	-0.433107	7.28909e-07	-0.0118419	0.964438	-0.224142	0.297372
recJ	lp_2087	recJ	single-strand DNA-specific exonuclease RecJ	COG0608	Replication, recombination and repair	1062148	-0.21739	0.00840917	-0.0916912	0.568525	-0.14991	0.483413
lp_2088	lp_2088	lp_2088	hypothetical membrane protein, DUF1049 family	COG5416	Nucleotide transport and metabolism, Carbohydrate transport and metabolism	1061795	-0.12881	0.294174	-0.0322512	0.937552	-0.235367	0.419444
lp_2089	lp_2089	lp_2089	short-chain dehydrogenase/oxidoreductase	COG0300	General function prediction only	1061797	-0.0877936	0.425963	-0.0683064	0.799184	-0.15214	0.5229
elaC	lp_2090	elaC	ribonuclease Z	COG1234	General function prediction only	1061515	-0.0225925	0.828142	-0.0591066	0.798575	-0.0756714	0.780344
lp_2093	lp_2093	lp_2093	hypothetical protein		Unassigned	1061787	0.761881	1.43611e-09	0.109657	0.733573	0.166202	0.544662
cgtA	lp_2094	cgtA	rRNA maturation GTPase CgtA, Obg family	COG0536	General function prediction only	1061817	-0.0786625	0.483689	-0.0157229	0.96235	-0.305055	0.0754557
fruR	lp_2095	fruR	transcription regulator, DeoR family, fructose operon	COG1349	Transcription	1061801	0.0984584	0.543341	0.437918	0.00132635	1.53974	2.70014e-22
fruK	lp_2096	fruK	1-phosphofructokinase	COG1105	Carbohydrate transport and metabolism	1062153	0.0598048	0.689292	0.386039	0.00279867	1.38689	3.78197e-25
fruA	lp_2097	fruA	PTS system, fructose-specific EIIABC component	COG1299 COG1445 COG1762	Carbohydrate transport and metabolism	1061803	-0.40669	0.00126899	0.335934	0.000613835	1.04346	5.4327e-20
lp_2098	lp_2098	lp_2098	metallophosphoesterase, lipoprotein precursor	COG1409	General function prediction only	1061794	0.0162139	0.931679	0.221321	0.536262	0.47098	0.0758299
cps4J	lp_2099	cps4J	polysaccharide repeat unit transporter (flippase)	COG2244	General function prediction only	1061518	-0.19129	0.438938	-0.448218	0.344075	0.589011	0.450464
cps4I	lp_2100	cps4I	glycosyltransferase, family 2 (GT2)	COG0463	Cell wall/membrane/envelope biogenesis	1062269	-0.29408	0.370478	-0.475452	0.516409	0.435027	1
cps4H	lp_2101	cps4H	polysaccharide polymerase		Unassigned	1061510	-0.229207	0.377587	-0.697344	0.0998395	0.388022	0.717529
cps4G	lp_2102	cps4G	glycosyltransferase, family 1 (GT1)	COG0438	Cell wall/membrane/envelope biogenesis	1064038	0.0601506	0.834045	-0.473135	0.453297	0.341514	1
cps4F	lp_2103	cps4F	glycosyltransferase, family 1 (GT1)	COG0438	Cell wall/membrane/envelope biogenesis	1061507	-0.194216	0.447972	-0.920415	0.0134165	0.384016	0.732063
cps4E	lp_2104	cps4E	polysaccharide biosynthesis polyprenyl glycosylphosphotransferase, priming glycosyltransferase	COG2148	Cell wall/membrane/envelope biogenesis	1063981	-0.184589	0.540775	-0.429791	0.51869	0.467814	1
cps4D	lp_2105	cps4D	UDP N-acetyl glucosamine 4-epimerase, NAD dependent	COG0451	Cell wall/membrane/envelope biogenesis	1064039	-0.033279	0.906653	-0.635945	0.270255	0.6011	0.591571
cps4C	lp_2106	cps4C	polysaccharide biosynthesis protein%3B phosphatase	COG4464	Carbohydrate transport and metabolism	1063900	0.388781	0.152241	-0.197223	0.808688	0.572883	1
cps4B	lp_2107	cps4B	polysaccharide biosynthesis protein	COG0489	Cell cycle control, cell division, chromosome partitioning	1064041	0.47887	0.0296012	-0.178979	0.806993	0.62453	0.352135
cps4A	lp_2108	cps4A	polysaccharide biosynthesis protein, chain length regulator	COG3944	Cell wall/membrane/envelope biogenesis	1061509	0.303424	0.162036	-0.261268	0.627314	0.239059	0.691576
uvrC	lp_2109	uvrC	excinuclease ABC, subunit C	COG0322	Replication, recombination and repair	1063895	0.653616	1.30358e-16	0.137036	0.331926	0.010683	0.9603
glnQ3	lp_2110	glnQ3	glutamine ABC transporter, ATP-binding protein	COG1126	Amino acid transport and metabolism	1063896	-1.46359	6.60473e-50	0.312777	0.00488248	0.287297	0.105953
glnPH2	lp_2111	glnPH2	glutamine ABC transporter, substrate binding and permease protein	COG0765 COG0834	Amino acid transport and metabolism	1064214	-1.37939	7.53279e-52	0.318864	0.0014881	0.343188	0.0521217
lp_2112	lp_2112	lp_2112	hypothetical protein		Unassigned	1063878	0.34997	0.000599189	0.161985	0.494606	-0.0452986	0.852124
lp_2113	lp_2113	lp_2113	hypothetical protein		Unassigned	1061112	1.87559	9.28918e-70	-1.26585	3.40603e-32	-1.81306	5.36182e-27
lp_2114	lp_2114	lp_2114	NTP pyrophosphohydrolase	COG1694	General function prediction only	1063907	0.0860998	0.384243	-0.0123942	0.967137	-0.300171	0.137267
lp_2115	lp_2115	lp_2115	ribosome biogenesis GTPase, YsxC/EngB family	COG0218	General function prediction only	1063854	0.293763	0.000663064	0.0118247	0.964438	-0.0370667	0.886962
clpX	lp_2116	clpX	ATP-dependent Clp protease, ATP-binding subunit ClpX	COG1219	Post-translational modification, protein turnover, and chaperones	1064040	0.122679	0.139788	0.0748718	0.641518	-0.214533	0.261749
tig	lp_2118	tig	trigger factor / peptidylprolyl isomerase	COG0544	Post-translational modification, protein turnover, and chaperones	1063888	-0.504593	3.78177e-10	-0.0101094	0.967137	-0.319148	0.0784776
tuf	lp_2119	tuf	translation elongation factor Tu	COG0050	Translation, ribosomal structure and biogenesis	1063848	-0.199761	0.00713813	0.0132059	0.955364	-0.0469649	0.834256
lp_2121	lp_2121	lp_2121	hypothetical protein	COG0457	Function unknown	1063886	-0.100515	0.448906	0.100872	0.735517	-0.138835	0.59156
lp_2122	lp_2122	lp_2122	metallo-beta-lactamase superfamily protein	COG0595	General function prediction only	1063836	0.199812	0.0144453	0.00856828	0.975374	-0.0311591	0.898895
dapA1	lp_2123	dapA1	dihydrodipicolinate synthase	COG0329	Amino acid transport and metabolism	1063851	0.266392	0.00150415	0.0516377	0.802503	0.156108	0.515944
lp_2124	lp_2124	lp_2124	transport protein, major facilitator superfamily (MFS)	COG2814	Carbohydrate transport and metabolism	1062162	-0.624066	0.0308909	-0.364799	0.618118	1.10003	0.273192
rpsO	lp_2125	rpsO	30S ribosomal protein S15	COG0184	Translation, ribosomal structure and biogenesis	1063870	-0.866277	6.9696e-24	0.0546834	0.756721	-0.553377	2.0401e-08
rpsT	lp_2126	rpsT	30S ribosomal protein S20	COG0268	Translation, ribosomal structure and biogenesis	1063820	-0.80646	8.38212e-16	-0.0622952	0.923238	-0.652659	5.23211e-05
holA	lp_2128	holA	DNA-directed DNA polymerase III, delta chain	COG1466	Replication, recombination and repair	1063812	0.202359	0.0149676	0.0231825	0.928367	-0.0081597	0.970855
comEC	lp_2129	comEC	ComE operon protein 3, DNA transport protein	COG2333	General function prediction only	1063814	0.116977	0.171336	0.0102234	0.96883	-0.0741615	0.65903
comEB	lp_2130	comEB	ComE operon protein 1, dCMP deaminase	COG2131	Nucleotide transport and metabolism	1063732	0.0952406	0.373483	0.112245	0.568525	-0.0176472	0.939862
comEA	lp_2131	comEA	ComE operon protein 1, DNA receptor	COG1555	Replication, recombination and repair	1063829	-0.385044	0.00314663	0.00713969	0.9887	-0.0730164	0.805233
lon	lp_2132	lon	extracellular protease Lon, peptidase S16 family, membrane-bound	COG3480	Signal transduction mechanisms	1063826	0.15592	0.106959	0.011105	0.971225	-0.0259264	0.915401
kdtB	lp_2133	kdtB	pantetheine-phosphate adenylyltransferase	COG0669	Coenzyme transport and metabolism	1063735	0.0123366	0.92135	-0.0671349	0.810079	-0.196102	0.427556
lp_2134	lp_2134	lp_2134	N6-adenine-specific methylase	COG0742	Replication, recombination and repair	1063729	0.285388	0.00359063	0.034436	0.895971	0.120911	0.6402
lp_2135	lp_2135	lp_2135	hypothetical protein, DUF2129 family	COG4471	Function unknown	1063727	0.276878	0.0197345	0.141635	0.516002	0.0672664	0.819978
pycA	lp_2136	pycA	pyruvate carboxylase	COG1038	Energy production and conversion	1062161	0.644837	5.54486e-18	0.0345584	0.881412	0.0414956	0.850944
ftsW	lp_2137	ftsW	cell division protein FtsW	COG0772	Cell cycle control, cell division, chromosome partitioning	1063716	0.541931	9.65822e-10	0.0347178	0.879836	0.0393865	0.85033
lp_2141	lp_2141	lp_2141	hypothetical membrane protein, TIGR03766 family		Unassigned	1063717	-0.17479	0.0535652	-0.0699434	0.758637	-0.364377	0.00333073
ica2	lp_2142	ica2	glycosyltransferase, family 2 (GT2), TIGR03111 family	COG1215	Cell wall/membrane/envelope biogenesis	1063723	0.0951695	0.36801	0.0421139	0.885623	-0.254494	0.0776734
lp_2143	lp_2143	lp_2143	exosortase (transpeptidase), TIGR03110 family		Unassigned	1063715	0.195876	0.0937867	0.12937	0.562352	-0.0736182	0.782755
lp_2145	lp_2145	lp_2145	extracellular protein, cell-wall anchored		Unassigned	1063889	0.161829	0.0707442	0.0423152	0.832184	-0.0661211	0.750361
typA	lp_2146	typA	translation elongation factor, GTPase,TypA/BipA family	COG1217	Signal transduction mechanisms	1063726	-0.30604	0.000205517	-0.0573765	0.748968	-0.393093	0.0553709
suhB	lp_2147	suhB	myo-inositol-1(or 4)-monophosphatase	COG0483	Carbohydrate transport and metabolism	1063710	-0.264595	0.00494509	0.185595	0.212946	-0.22322	0.211058
lp_2149	lp_2149	lp_2149	hypothetical protein	COG4476	Function unknown	1063714	-0.114772	0.54319	0.291922	0.3174	-0.0101157	0.980648
lp_2150	lp_2150	lp_2150	malate/L-lactate/L-2-hydroxyisocapronate dehydrogenase	COG0039	Energy production and conversion	1063709	-0.188265	0.106028	0.43251	0.000145407	0.0855116	0.720445
pdhD	lp_2151	pdhD	pyruvate dehydrogenase complex, E3 component%3B dihydrolipoamide dehydrogenase	COG1249	Energy production and conversion	1062177	-1.35627	1.07063e-46	0.656428	1.20481e-15	-0.203334	0.299051
pdhC	lp_2152	pdhC	pyruvate dehydrogenase complex, E2 component%3B dihydrolipoamide S-acetyltransferase	COG0508	Energy production and conversion	1063704	-1.19366	6.41572e-30	0.837237	5.62995e-21	-0.0710511	0.747048
pdhB	lp_2153	pdhB	pyruvate dehydrogenase complex, E1 component,beta subunit	COG0022	Energy production and conversion	1063701	-1.10612	4.79578e-25	0.942573	2.7205e-25	-0.116383	0.591571
pdhA	lp_2154	pdhA	pyruvate dehydrogenase complex, E1 component,alpha subunit	COG1071	Energy production and conversion	1063699	-0.886505	2.74997e-14	1.07787	2.6695e-36	-0.128282	0.551488
def1	lp_2155	def1	formylmethionine deformylase	COG0242	Translation, ribosomal structure and biogenesis	1063706	0.183733	0.097847	0.174729	0.22779	-0.0621109	0.823755
lp_2156	lp_2156	lp_2156	hypothetical membrane protein		Unassigned	1063669	-0.397173	0.00121029	-0.235229	0.248331	-0.402627	0.0740711
lp_2157	lp_2157	lp_2157	hypothetical protein	COG5503	Function unknown	1063696	-0.159726	0.129251	-0.138242	0.456018	-0.311206	0.272574
lp_2158	lp_2158	lp_2158	metallo-beta-lactamase superfamily protein	COG0595	General function prediction only	1063657	0.0486659	0.58406	-0.0265892	0.905229	-0.0107937	0.962986
lp_2159	lp_2159	lp_2159	diacylglycerol/lipid kinase	COG1597	Lipid transport and metabolism	1063702	-0.380564	2.01913e-05	0.0106082	0.972025	-0.135083	0.535904
lp_2160	lp_2160	lp_2160	hypothetical protein		Unassigned	1063700	-0.468246	2.62083e-05	0.19237	0.323783	-0.571974	0.000744268
lp_2162	lp_2162	lp_2162	extracellular protein, NlpC/P60 family,gamma-D-glutamate-meso-diaminopimelate muropeptidase	COG0791	Cell wall/membrane/envelope biogenesis	1063639	0.575441	3.96184e-17	0.0826019	0.613715	0.276522	0.0981086
ISP1_7	lp_2164	ISP1_7	transposase	COG3464	Replication, recombination and repair	1063661	-0.390001	0.33624	-0.308282	1	0.924664	1
prs2	lp_2166	prs2	ribose-phosphate pyrophosphokinase	COG0462	Nucleotide transport and metabolism	1063653	0.266986	0.000724934	0.169605	0.171633	0.223795	0.319599
recD	lp_2168	recD	exodeoxyribonuclease V, alpha chain	COG0507	Replication, recombination and repair	1063662	0.138669	0.0965856	0.0399487	0.855356	0.0450922	0.824933
lp_2169	lp_2169	lp_2169	hypothetical protein	COG0457	Function unknown	1063664	0.367374	0.000706842	0.205916	0.315295	0.312238	0.303753
pgm6	lp_2170	pgm6	phosphoglycerate mutase family protein	COG0406	Carbohydrate transport and metabolism	1063620	0.240201	0.0299269	0.149257	0.496894	0.302247	0.201736
lp_2173	lp_2173	lp_2173	cell surface protein, CscB family	COG5492	Cell motility	1061940	-0.319731	0.114066	-0.19383	0.684706	0.648688	0.394214
lp_2174	lp_2174	lp_2174	cell surface protein precursor, CscA/DUF916 family	COG4072	Function unknown	1063623	-0.244774	0.384736	-0.0785223	0.9265	0.444628	0.57914
lp_2175	lp_2175	lp_2175	cell surface protein, CscC family	COG5492	Cell motility	1063633	-0.521526	0.0647579	-0.278861	0.683768	0.822778	0.419444
ktrA	lp_2176	ktrA	potassium uptake protein	COG0569	Inorganic ion transport and metabolism	1062201	0.0337161	0.779335	-0.0460556	0.878353	0.0186084	0.927948
ktrB	lp_2177	ktrB	potassium uptake protein	COG0168	Inorganic ion transport and metabolism	1063611	0.0750072	0.436911	0.0549144	0.807518	0.0918916	0.591571
trmU	lp_2178	trmU	tRNA (5-methylaminomethyl-2-thiouridylate)-methyltransferase	COG0482	Translation, ribosomal structure and biogenesis	1063624	0.00677112	0.944072	0.0746453	0.664567	-0.243068	0.240979
lp_2179	lp_2179	lp_2179	cysteine desulfurase associated protein,DUF1831 family		Unassigned	1062202	0.00341166	0.976718	0.00490805	0.989662	-0.0331876	0.908739
iscS	lp_2180	iscS	cysteine desulfurase	COG1104	Amino acid transport and metabolism	1063619	0.0323474	0.742502	0.0482384	0.82876	-0.0842867	0.729442
mtn	lp_2181	mtn	methylthioadenosine nucleosidase%3B S-adenosylhomocysteine nucleosidase	COG0775	Nucleotide transport and metabolism	1063622	-0.0484059	0.630303	-0.0021626	0.996653	-0.1796	0.438811
lp_2182	lp_2182	lp_2182	hypothetical protein		Unassigned	1063578	0.052651	0.69693	-0.0434419	0.905229	-0.124009	0.678004
lp_2183	lp_2183	lp_2183	ADP-ribose pyrophosphatase	COG0494	Replication, recombination and repair	1063597	0.00474703	0.96741	0.057627	0.818047	-0.0729427	0.76886
dapF	lp_2185	dapF	diaminopimelate epimerase	COG0253	Amino acid transport and metabolism	1063577	0.437296	6.52747e-07	0.0201469	0.942081	-0.103031	0.62059
ileS	lp_2187	ileS	isoleucine-tRNA synthetase	COG0060	Translation, ribosomal structure and biogenesis	1063600	-0.525191	4.10411e-10	0.0781051	0.639441	-0.228214	0.27931
divIVA	lp_2189	divIVA	cell division initiation protein DivIVA	COG3599	Cell cycle control, cell division, chromosome partitioning	1063587	-0.152404	0.0922648	-0.016432	0.952271	-0.222525	0.343865
lp_2190	lp_2190	lp_2190	cell division protein, RNA-binding S4 domain-containing protein	COG2302	Function unknown	1063557	-0.113311	0.186004	0.0575809	0.810079	-0.0872235	0.673898
lp_2191	lp_2191	lp_2191	cell division protein	COG0762	Cell cycle control, cell division, chromosome partitioning	1063569	0.0610412	0.53813	0.0916216	0.740224	0.0167829	0.956085
sepF	lp_2192	sepF	cell division protein, DUF552 family	COG1799	Function unknown	1063571	-0.00475759	0.961332	0.0607783	0.774091	0.0603012	0.809094
ftsZ	lp_2193	ftsZ	cell division protein FtsZ	COG0206	Cell cycle control, cell division, chromosome partitioning	1063575	-0.0898707	0.311209	0.00592987	0.985537	-0.126317	0.57914
ftsA	lp_2194	ftsA	cell division protein FtsA	COG0849	Cell cycle control, cell division, chromosome partitioning	1063574	-0.0185574	0.835826	0.0863102	0.59073	-0.0500646	0.829749
ftsQ	lp_2195	ftsQ	cell division initiation protein FtsQ	COG1589	Cell wall/membrane/envelope biogenesis	1062213	-0.187545	0.0524307	0.0314215	0.905166	-0.190278	0.361532
murG	lp_2196	murG	UDP-N-acetylglucosamine-N-acetylmuramyl- (pentapeptide) pyrophosphoryl-undecaprenol N-acetylglucosamine transferase	COG0707	Cell wall/membrane/envelope biogenesis	1063553	-0.0339533	0.721016	0.0901916	0.597512	-0.0284259	0.910799
murD	lp_2197	murD	UDP-N-acetylmuramoylalanine-D-glutamate ligase	COG0771	Cell wall/membrane/envelope biogenesis	1063555	-0.0413468	0.665756	0.0715993	0.682764	-0.0991415	0.692463
mraY	lp_2199	mraY	phospho-N-acetylmuramoyl-pentapeptide- transferase	COG0472	Cell wall/membrane/envelope biogenesis	1063536	-0.0900516	0.345932	0.0069128	0.979417	-0.364208	0.0195576
pbp2B	lp_2200	pbp2B	transpeptidase, penicillin binding protein 2B	COG0768	Cell wall/membrane/envelope biogenesis	1063558	0.0630679	0.514669	0.015649	0.953268	-0.177275	0.450464
ftsL	lp_2201	ftsL	cell division protein FtsL	COG4839	Cell cycle control, cell division, chromosome partitioning	1062214	0.169969	0.119789	0.130437	0.536262	-0.0549532	0.839559
mraW	lp_2202	mraW	S-adenosyl-methyltransferase MraW	COG0275	Cell wall/membrane/envelope biogenesis	1063486	0.0929935	0.328496	0.0224492	0.943501	-0.0616173	0.794794
mraZ	lp_2203	mraZ	cell division protein MraZ	COG2001	Function unknown	1063547	-0.042821	0.713767	-0.0103078	0.975374	-0.200869	0.365934
lp_2205	lp_2205	lp_2205	hypothetical membrane protein, DUF3397 family		Unassigned	1063435	-0.164902	0.14361	0.112905	0.574553	-0.0899205	0.748529
lp_2206	lp_2206	lp_2206	Mg2+ and Co2+ transport protein	COG0598	Inorganic ion transport and metabolism	1063546	0.891262	9.79993e-14	0.128243	0.69678	0.200659	0.464004
ftsK2	lp_2210	ftsK2	cell division protein FtsK	COG1674	Cell cycle control, cell division, chromosome partitioning	1061477	-0.386904	2.37758e-05	-0.0485326	0.830202	-0.150011	0.436377
cspR	lp_2211	cspR	23S rRNA methyltransferase	COG0219	Translation, ribosomal structure and biogenesis	1063551	-0.204979	0.024473	0.0396241	0.868219	-0.0941859	0.69955
lp_2212	lp_2212	lp_2212	NADH-flavin reductase	COG2910	General function prediction only	1061476	0.607892	7.56347e-08	0.0125828	0.979917	0.0539291	0.831016
brnT	lp_2213	brnT	branched-chain (Leu, Ile %26 Val) amino acid transporter, LIVCS family	COG1114	Amino acid transport and metabolism	1062898	-1.11493	1.07536e-28	-0.052514	0.822542	-0.106437	0.580126
rrmA	lp_2215	rrmA	rRNA large subunit methyltransferase A	COG0500	Secondary metabolites biosynthesis, transport, and metabolism	1063815	-0.261573	0.00425086	-0.0631103	0.798575	-0.236549	0.197423
rpsN2	lp_2216	rpsN2	30S ribosomal protein S14-2	COG0199	Translation, ribosomal structure and biogenesis	1062218	0.481412	2.3431e-06	0.129187	0.602424	-0.225776	0.40314
lp_2217	lp_2217	lp_2217	transport protein	COG0628	General function prediction only	1061494	0.474094	4.01512e-08	0.0362567	0.88678	0.0936754	0.609068
pts17A	lp_2218	pts17A	PTS system, glucitol/sorbitol-specific EIIA component	COG3731	Carbohydrate transport and metabolism	1061470	0.607893	1.6329e-07	0.0506934	0.880952	0.27625	0.329165
lp_2219	lp_2219	lp_2219	6-phosphogluconolactonase	COG2706	Carbohydrate transport and metabolism	1061488	0.0597595	0.551526	-0.0122705	0.971295	0.233215	0.211265
cutC	lp_2220	cutC	copper homeostasis protein	COG3142	Inorganic ion transport and metabolism	1062566	0.147636	0.0935928	0.0201463	0.951113	0.185315	0.427077
rluD2	lp_2221	rluD2	pseudouridylate synthase	COG0564	Translation, ribosomal structure and biogenesis	1063003	-0.0457502	0.615119	0.0465238	0.828262	0.0845885	0.732695
ppnK	lp_2222	ppnK	inorganic polyphosphate/ATP-NAD kinase	COG0061	Carbohydrate transport and metabolism	1062240	-0.110762	0.274443	0.0391859	0.885623	0.00394945	0.988363
lp_2223	lp_2223	lp_2223	GTP pyrophosphokinase	COG2357	Function unknown	1061455	-0.178474	0.0856969	0.0485011	0.863033	-0.166829	0.432448
lp_2224	lp_2224	lp_2224	dithiol-disulfide isomerase, DsbA family,FrnE-like subfamily	COG2761	Secondary metabolites biosynthesis, transport, and metabolism	1063712	0.539717	1.02483e-10	0.151666	0.198942	-0.198232	0.3669
pepF1	lp_2225	pepF1	oligoendopeptidase F	COG1164	Amino acid transport and metabolism	1063431	0.554243	1.89975e-13	0.021911	0.928107	-0.0361634	0.864251
lp_2226	lp_2226	lp_2226	competence protein/transcription factor,CoiA-like family	COG4469	General function prediction only	1062186	0.237344	0.0494342	0.0445378	0.895971	-0.0865831	0.780425
mecA	lp_2227	mecA	negative regulator of competence	COG4862	Post-translational modification, protein turnover, and chaperones	1062587	0.411187	8.9594e-07	0.106831	0.530173	-0.102458	0.707449
spx3	lp_2228	spx3	RNA polymerase (RNAP)-binding regulatory protein, arsenate reductase (ArsC) family, Spx subfamily	COG1393	Inorganic ion transport and metabolism	1062069	-0.0102051	0.928768	0.0131189	0.964438	-0.201942	0.434504
lp_2229	lp_2229	lp_2229	metal-dependent hydrolase, beta-lactamase superfamily III	COG1234	General function prediction only	1062248	0.281543	0.00287962	0.0373819	0.885991	0.240656	0.244718
lp_2230	lp_2230	lp_2230	hypothetical protein	COG2329	Function unknown	1061248	0.514478	1.60949e-08	0.0888903	0.665155	0.149264	0.489717
lp_2231a	lp_2231a	lp_2231a	hypothetical protein		Unassigned	1064172	0.132773	0.340394	0.0856518	0.778571	0.216666	0.420269
lp_2231b	lp_2231b	lp_2231b	RNA-binding protein, S1-type	COG1098	Translation, ribosomal structure and biogenesis	1061111	-0.0355	0.786396	0.0821568	0.802503	0.075535	0.808389
ppiB	lp_2231c	ppiB	peptidylprolyl isomerase	COG0652	Post-translational modification, protein turnover, and chaperones	1064151	0.266545	0.00226166	0.0513789	0.806993	-0.194506	0.386537
lp_2232	lp_2232	lp_2232	hypothetical membrane protein, DedA family	COG0586	Function unknown	1061373	-0.0929071	0.390011	-0.100814	0.6737	-0.302898	0.0853503
lp_2234	lp_2234	lp_2234	hypothetical membrane protein, DUF1461 family	COG4478	Function unknown	1061326	-0.0785115	0.458201	0.0352037	0.895971	-0.094581	0.715943
lp_2235	lp_2235	lp_2235	hydrolase, HAD superfamily	COG0647	Carbohydrate transport and metabolism	1061430	-0.0985993	0.280397	0.00173097	0.996653	-0.158688	0.499697
lp_2236	lp_2236	lp_2236	hypothetical protein, DUF1027 family	COG4470	Function unknown	1061289	-0.109858	0.27973	0.0212298	0.951594	-0.139505	0.578592
lp_2237	lp_2237	lp_2237	bifunctional protein: 5'-nucleotidase%3B 2',3'-cyclic phosphodiesterase	COG0737	Nucleotide transport and metabolism	1061829	-0.076809	0.458201	0.00573405	0.985939	-0.0727621	0.780344
lp_2238	lp_2238	lp_2238	metallophosphatase	COG4186	General function prediction only	1061827	-0.108347	0.376838	0.0123147	0.975374	-0.00108473	0.997781
lp_2240	lp_2240	lp_2240	amino acid transport protein	COG1113	Amino acid transport and metabolism	1061525	-1.13699	2.02944e-37	-0.292775	0.000857848	-0.356479	0.0197145
ack3	lp_2242	ack3	acetate kinase	COG0282	Energy production and conversion	1061826	0.198182	0.0258833	0.0632689	0.758637	-0.187509	0.387055
lp_2243	lp_2243	lp_2243	type I restriction-modification system,adenine-specific methyltransferase subunit	COG0827	Replication, recombination and repair	1064216	0.281887	0.00166166	0.088199	0.627314	-0.0267763	0.900553
lp_2244	lp_2244	lp_2244	bacterial type II secretion/trafficking system protein		Unassigned	1061109	-1.0794	0.000637292	-0.564303	0.510099	0.601314	1
lp_2246	lp_2246	lp_2246	bacterial type II secretion/trafficking system extracellular protein	COG2165	Cell motility, Intracellular trafficking, secretion, and vesicular transport	1061144	-0.612873	0.204901	-0.0348801	1	1.05556	1
lp_2247	lp_2247	lp_2247	bacterial type II secretion/trafficking system protein	COG4537	Intracellular trafficking, secretion, and vesicular transp	1061129	-0.411931	0.550104	-0.280544	1	0.438919	1
lp_2248	lp_2248	lp_2248	bacterial type II secretion/trafficking system protein F	COG1459	Intracellular trafficking, secretion, and vesicular transport	1062124	-0.618967	0.074233	-0.214393	0.825037	0.791898	1
gspE	lp_2249	gspE	bacterial type II secretion/trafficking system protein E, ATPase	COG2804	Cell motility, Intracellular trafficking, secretion, and vesicular transport	1064204	-0.961367	0.00596242	-0.523559	0.494606	0.699602	0.570375
rbsK2	lp_2251	rbsK2	ribokinase	COG0524	Carbohydrate transport and metabolism	1064195	0.0821054	0.415263	0.0205478	0.942645	-0.27124	0.119501
lp_2253	lp_2253	lp_2253	DNA-binding regulatory protein, YebC/PmpR family	COG0217	Function unknown	1062570	-0.269868	0.00077738	0.143337	0.151405	-0.138033	0.488513
lp_2254	lp_2254	lp_2254	hypothetical protein	COG1416	Function unknown	1064210	0.16404	0.33968	-0.071585	0.894049	0.176323	0.625678
lp_2255	lp_2255	lp_2255	hypothetical protein	COG1082	Carbohydrate transport and metabolism	1061456	0.153899	0.190912	-0.043624	0.899505	0.204533	0.335594
ccpA	lp_2256	ccpA	catabolite control protein A	COG1609	Transcription	1061192	-0.666572	1.02483e-10	0.0436527	0.83492	0.0994544	0.647893
pepQ	lp_2258	pepQ	Xaa-Pro dipeptidase	COG0006	Amino acid transport and metabolism	1064134	1.11459	7.62617e-42	0.100679	0.609238	0.341205	0.0776734
lp_2259	lp_2259	lp_2259	transcription regulator, MerR family	COG0789	Transcription	1061505	-0.0703997	0.514912	0.0698873	0.77773	-0.288265	0.0863957
lp_2260	lp_2260	lp_2260	extracellular protein, DUF336 family		Unassigned	1062579	0.132635	0.237997	-0.0240946	0.942077	-0.160977	0.569674
lp_2261	lp_2261	lp_2261	hypothetical protein, DUF948 family	COG4768	General function prediction only	1061482	0.301916	0.000499177	0.187787	0.0489189	0.0202367	0.927881
lp_2262	lp_2262	lp_2262	mechanosensitive ion channel family protein	COG0668	Cell wall/membrane/envelope biogenesis	1063554	0.00446875	0.970059	0.103165	0.664275	0.0395697	0.8541
lp_2263	lp_2263	lp_2263	N-acetyldiaminopimelate deacetylase	COG1473	General function prediction only	1062046	-1.01884e-05	0.999892	-0.0472164	0.820203	-0.262988	0.18943
dapD	lp_2264	dapD	tetrahydrodipicolinate N-acetyltransferase	COG2171	Amino acid transport and metabolism	1063902	-0.00141957	0.989262	-0.0520745	0.798575	-0.245141	0.254407
lp_2265	lp_2265	lp_2265	CBS domain-containing protein	COG0517	Function unknown	1061496	0.100873	0.288297	-0.0420753	0.865056	-0.433919	0.0208392
lp_2266	lp_2266	lp_2266	phosphoesterase	COG0622	General function prediction only	1064175	0.462042	1.43368e-07	-0.0672592	0.804678	-0.306263	0.094842
xtp1	lp_2267	xtp1	xanthosine triphosphate pyrophosphatase	COG0127	Nucleotide transport and metabolism	1062219	0.524116	1.61025e-08	0.00223064	0.996653	-0.256448	0.160452
murI	lp_2268	murI	glutamate racemase	COG0796	Cell wall/membrane/envelope biogenesis	1062262	0.417417	2.47718e-06	0.00964023	0.976347	-0.195574	0.30376
lp_2269	lp_2269	lp_2269	hypothetical protein, DUF2507 family	COG1719	Transcription, Signal transduction mechanisms	1061820	-0.104807	0.319388	0.00702323	0.985537	-0.215252	0.339493
trxA2	lp_2270	trxA2	thioredoxin	COG3118	Post-translational modification, protein turnover, and chaperones	1062267	0.528638	5.4415e-09	-0.0232653	0.937552	-0.493258	0.00389758
mutS	lp_2271	mutS	DNA mismatch repair protein MutS2	COG1193	Replication, recombination and repair	1061270	-0.292746	0.000939122	0.0185705	0.942645	-0.323869	0.054058
zapA	lp_2272	zapA	cell-division Z-ring component, stimulator of FtsZ polymerization	COG0327	Cell cycle control, cell division, chromosome partitioning	1063565	0.137874	0.333866	0.116602	0.700792	-0.0590503	0.8541
lp_2273	lp_2273	lp_2273	hypothetical protein, DUF1292 family	COG3906	Function unknown	1062274	0.0243872	0.818813	-0.0933972	0.598269	-0.357016	0.0610308
lp_2274	lp_2274	lp_2274	endonuclease, resolvase	COG0816	Replication, recombination and repair	1062270	0.0743192	0.540775	-0.165634	0.323134	-0.321123	0.185682
lp_2275	lp_2275	lp_2275	hypothetical protein, DUF965 family	COG4472	Function unknown	1062277	0.0823167	0.459291	0.000384024	0.99948	-0.110219	0.662958
alaS	lp_2277	alaS	alanine-tRNA synthetase	COG0013	Translation, ribosomal structure and biogenesis	1062264	-0.382793	8.39437e-06	0.113556	0.426091	0.108821	0.618121
rhe3	lp_2278	rhe3	ATP-dependent RNA helicase	COG0513	Replication, recombination and repair	1062282	-0.000378433	0.997467	-0.132905	0.347131	-0.174537	0.449947
lp_2279	lp_2279	lp_2279	phosphoesterase, DHH family	COG0618	General function prediction only	1062278	0.0160689	0.877802	-0.0804817	0.683553	-0.16073	0.456249
dinP	lp_2280	dinP	DNA polymerase, DNA-damage-inducible protein P	COG0389	Replication, recombination and repair	1062285	0.0756765	0.617277	-0.0574916	0.894987	0.197399	0.611452
yajC	lp_2281	yajC	preprotein translocase, YajC subunit	COG1862	Intracellular trafficking, secretion, and vesicular transport	1062276	-0.158321	0.0955118	0.0283462	0.907735	-0.352659	0.0453261
tgt	lp_2282	tgt	queuine tRNA-ribosyltransferase	COG0343	Translation, ribosomal structure and biogenesis	1062275	-0.0263495	0.789201	0.0126783	0.962565	-0.123659	0.584748
queA	lp_2285	queA	S-adenosylmethionine tRNA ribosyltransferase-isomerase	COG0809	Translation, ribosomal structure and biogenesis	1062292	-0.0596088	0.550739	-0.00714553	0.980539	-0.26229	0.193623
ruvB	lp_2286	ruvB	holliday junction DNA helicase RuvB	COG2255	Replication, recombination and repair	1062286	-0.0185219	0.862533	-0.028522	0.92527	-0.180193	0.43419
ruvA	lp_2287	ruvA	holliday junction DNA helicase RuvA	COG0632	Replication, recombination and repair	1062295	-0.0951206	0.362964	-0.0301631	0.909515	-0.262194	0.205352
lp_2289	lp_2289	lp_2289	hypothetical protein		Unassigned	1062284	0.252557	0.0316302	-0.0799735	0.786946	-0.536303	0.0151051
lp_2290	lp_2290	lp_2290	hypothetical membrane protein	COG4485	Function unknown	1062283	-0.22498	0.0046835	0.0374324	0.863033	-0.21928	0.249315
lp_2292	lp_2292	lp_2292	hypothetical protein		Unassigned	1062300	0.146743	0.341711	0.159331	0.619888	0.188774	0.522058
hexB	lp_2297	hexB	DNA mismatch repair protein MutL/HexB	COG0323	Replication, recombination and repair	1062296	-0.271857	0.00304485	-0.0437548	0.857718	-0.227982	0.248836
hexA	lp_2298	hexA	DNA mismatch repair protein MutS/HexA	COG0249	Replication, recombination and repair	1062303	-0.0500278	0.578206	0.015912	0.952474	-0.0550304	0.822143
lp_2299	lp_2299	lp_2299	metallophosphatase (MPP) superfamily protein	COG1692	Function unknown	1062294	-0.139408	0.13563	0.0138319	0.963309	-0.0576335	0.81063
lp_2300	lp_2300	lp_2300	metal dependent phosphohydrolase, HD family	COG1418	General function prediction only	1062293	-0.105117	0.21889	0.110446	0.394467	-0.0290241	0.907657
recA	lp_2301	recA	recombinase A	COG0468	Replication, recombination and repair	1062309	0.215537	0.0206121	-0.0258409	0.922911	-0.165734	0.450464
cinA	lp_2302	cinA	competence-induced protein,molybdopterin-binding domain	COG1058 COG1546	General function prediction only	1062304	0.410116	2.10963e-07	0.0132651	0.964941	0.0505087	0.81063
pgsA	lp_2303	pgsA	CDP-diacylglycerol-glycerol-3-phosphate 3-phosphatidyltransferase	COG0558	Lipid transport and metabolism	1062312	-0.390409	1.69935e-05	-0.0241024	0.933518	-0.354035	0.0530027
lp_2304	lp_2304	lp_2304	transcription regulator, Xre family	COG1426	Function unknown	1062302	-0.37648	1.24064e-05	-0.0129452	0.963309	-0.345335	0.0651442
lp_2305	lp_2305	lp_2305	zinc-dependent proteinase, M16 family	COG0612	General function prediction only	1062301	-0.166658	0.0551526	0.0906666	0.594776	-0.0523045	0.829749
lp_2306	lp_2306	lp_2306	non-proteolytic protein, peptidase family M16	COG0612	General function prediction only	1062317	-0.0821165	0.370623	0.111479	0.479051	-0.0586268	0.790484
thrA2	lp_2308	thrA2	aspartate kinase	COG0527	Amino acid transport and metabolism	1062318	2.42999	7.10092e-72	0.290515	0.0576359	0.146809	0.497642
glnH2	lp_2312	glnH2	glutamine/histidine ABC transporter, substrate binding protein	COG0834	Amino acid transport and metabolism	1062313	-0.858781	5.70026e-20	0.173302	0.273296	0.817127	7.98191e-07
glnQ4	lp_2313	glnQ4	glutamine/histidine ABC transporter,ATP-binding protein	COG1126	Amino acid transport and metabolism	1062320	-0.807431	3.65906e-11	0.243674	0.17055	0.878279	9.71043e-07
glnP2	lp_2314	glnP2	glutamine/histidine ABC transporter, permease protein	COG0765	Amino acid transport and metabolism	1062311	-0.740388	2.48408e-07	0.298125	0.0874061	0.944628	1.73524e-08
minD	lp_2315	minD	septum site-determining protein MinD	COG2894	Cell cycle control, cell division, chromosome partitioning	1062310	-0.360129	7.56736e-06	0.0190401	0.943991	-0.249257	0.292696
minC	lp_2316	minC	septum site-determining protein MinC	COG0850	Cell cycle control, cell division, chromosome partitioning	1062325	-0.379265	4.79424e-06	-0.0317751	0.894719	-0.298151	0.204184
mreD	lp_2317	mreD	cell shape determining protein MreD	COG2891	Cell wall/membrane/envelope biogenesis	1062326	-0.251214	0.00735072	0.118973	0.548032	-0.253021	0.254152
mreC	lp_2318	mreC	cell shape determining protein MreC	COG1792	Cell wall/membrane/envelope biogenesis	1062321	-0.324081	6.90184e-05	0.0617443	0.750953	-0.234231	0.334153
mreB1	lp_2319	mreB1	cell shape determining protein MreB	COG1077	Cell cycle control, cell division, chromosome partitioning	1062328	-0.209786	0.0118635	-0.00568668	0.985537	-0.310506	0.10915
radC	lp_2320	radC	DNA repair protein	COG2003	Replication, recombination and repair	1062319	-0.509013	2.24634e-06	-0.029665	0.934454	-0.433371	0.0104669
folC1	lp_2321	folC1	formylTHF-polyglutamate synthase / folyl-polyglutamate synthase / hydrofolate synthase	COG0285	Coenzyme transport and metabolism	1062333	-0.305346	0.00103842	0.0676347	0.775765	-0.216548	0.228347
valS	lp_2322	valS	valine-tRNA synthetase	COG0525	Translation, ribosomal structure and biogenesis	1062329	-0.404634	2.87461e-07	0.16652	0.11726	0.00119864	0.996384
tpx	lp_2323	tpx	thiol peroxidase	COG2077	Post-translational modification, protein turnover, and chaperones	1062334	1.19625	4.82561e-38	0.148532	0.288883	0.141943	0.577883
gshA	lp_2324	gshA	glutamate-cysteine ligase	COG2918	Coenzyme transport and metabolism	1062327	0.169626	0.173556	-0.0307181	0.945514	0.0773954	0.819978
thiI	lp_2325	thiI	thiamine biosynthesis protein ThiI, ATP pyrophosphatase	COG0301	Coenzyme transport and metabolism	1062341	0.201786	0.0223993	0.27961	0.00171939	-0.054281	0.782755
csd2	lp_2326	csd2	cysteine desulfurase	COG1104	Amino acid transport and metabolism	1062342	0.26465	0.00184948	0.383286	4.5344e-06	0.11127	0.59415
ezrA	lp_2328	ezrA	septation ring formation regulator	COG4477	Cell cycle control, cell division, chromosome partitioning	1062337	0.149959	0.0755828	-0.00861816	0.975374	0.0574242	0.790487
lp_2330	lp_2330	lp_2330	signaling protein containing GAF domain	COG1956	Signal transduction mechanisms	1062344	1.34906	1.43521e-31	0.251021	0.159463	0.365907	0.0491988
rpsD	lp_2331	rpsD	30S ribosomal protein S4	COG0522	Translation, ribosomal structure and biogenesis	1062335	-0.44154	2.13862e-08	0.0162337	0.951113	-0.449212	0.00511661
lp_2332	lp_2332	lp_2332	hypothetical protein, DUF1054 family	COG4493	Function unknown	1062349	0.377989	0.00271415	0.0766087	0.838845	0.238408	0.33549
lp_2333	lp_2333	lp_2333	hypothetical protein, DUF1694 family	COG5506	Function unknown	1062345	0.175321	0.139788	0.136319	0.530831	-0.180039	0.459133
lp_2334	lp_2334	lp_2334	hypothetical membrane protein, DUF1648 family	COG5658	Function unknown	1062350	-0.1279	0.243835	0.12187	0.561223	-0.0402777	0.840159
lp_2335	lp_2335	lp_2335	transcription regulator, ArsR family	COG0640	Transcription	1062343	-0.143517	0.321354	0.062119	0.885623	-0.0911067	0.780344
gshAB	lp_2336	gshAB	glutathione biosynthesis bifunctional protein: glutamate-cysteine ligase%3B glutathione synthetase	COG2918	Coenzyme transport and metabolism	1062357	-0.14599	0.160277	0.019255	0.955364	0.133939	0.500902
lp_2337	lp_2337	lp_2337	ATPase, AAA family	COG2256	Replication, recombination and repair	1062358	0.507272	6.61681e-07	0.106287	0.639441	0.144572	0.556559
lp_2339	lp_2339	lp_2339	hypothetical membrane protein		Unassigned	1062360	0.622419	1.20904e-07	0.260616	0.185421	0.333938	0.262838
lp_2340	lp_2340	lp_2340	nucleotide-binding protein, universal stress protein UspA family	COG0589	Signal transduction mechanisms	1062352	0.637723	3.26809e-19	0.319905	6.56057e-06	0.256448	0.122571
bla2	lp_2341	bla2	beta-lactamase, class A	COG2367	Defense mechanisms	1062351	-0.478969	1.27247e-05	-0.576728	6.71451e-07	-1.75109	1.97128e-30
lp_2342	lp_2342	lp_2342	transcription regulator, Xre family	COG1476	Transcription	1062365	0.197289	0.0166415	-0.284072	0.000395823	-1.09104	7.46768e-13
glpQ3	lp_2344	glpQ3	glycerophosphodiester phosphodiesterase	COG0584	Energy production and conversion	1062367	-0.290364	0.00101739	-0.0331514	0.894987	-0.239914	0.135441
ddl	lp_2345	ddl	D-alanine-D-alanine ligase	COG1181	Cell wall/membrane/envelope biogenesis	1062361	-0.154617	0.0675465	-0.018601	0.928107	-0.454483	0.00243016
lp_2346	lp_2346	lp_2346	alcohol dehydrogenase, zinc-binding	COG0604	Energy production and conversion	1062366	-0.142323	0.116007	0.0278535	0.90223	-0.303893	0.0717082
lp_2347	lp_2347	lp_2347	hypothetical protein, DUF2785 family		Unassigned	1062359	-0.0196906	0.83255	0.0637132	0.738492	-0.25241	0.277133
hicD3	lp_2349	hicD3	L-2-hydroxyisocaproate dehydrogenase	COG0039	Energy production and conversion	1062374	0.168196	0.0442842	0.067812	0.661878	-0.209118	0.306741
lp_2350	lp_2350	lp_2350	D-Methionine-like precursorABC transporter,substrate binding protein	COG1464	Inorganic ion transport and metabolism	1062369	0.272106	0.0015391	-0.000562717	0.998777	-0.346997	0.0456741
lp_2351	lp_2351	lp_2351	D-Methionine-like precursor ABC transporter,permease protein	COG2011	Inorganic ion transport and metabolism	1062375	0.354135	4.16004e-05	0.0151986	0.96235	-0.2334	0.276259
lp_2352	lp_2352	lp_2352	D-Methionine-like precursor ABC transporter,ATP binding binding protein	COG1135	Inorganic ion transport and metabolism	1062368	0.215971	0.013714	-0.0238933	0.927134	-0.389104	0.00544002
gcsH2	lp_2353	gcsH2	glycine cleavage system, H protein	COG0509	Amino acid transport and metabolism	1062386	-0.373633	0.000223757	-0.118439	0.562352	-0.580667	0.00176969
rodA2	lp_2354	rodA2	rod-shape determining protein	COG0772	Cell cycle control, cell division, chromosome partitioning	1062380	-0.28493	0.000375899	0.0264631	0.909515	-0.415486	0.00556382
lp_2357	lp_2357	lp_2357	hypothetical protein, DUF2969 family		Unassigned	1062387	-0.680066	1.29946e-10	0.0487423	0.863033	-0.274353	0.287986
lp_2358	lp_2358	lp_2358	hypothetical protein, DUF37 family	COG0759	Function unknown	1062378	-0.27878	0.0118064	0.108543	0.671966	0.138118	0.691576
mreB2	lp_2359	mreB2	cell shape determining protein MreB	COG1077	Cell cycle control, cell division, chromosome partitioning	1062376	-0.282026	0.000319815	0.0592709	0.743257	-0.009282	0.970333
lp_2360	lp_2360	lp_2360	ribosomal protein serine-acetylating enzyme	COG1670	Translation, ribosomal structure and biogenesis	1062397	-0.239355	0.0121819	0.103021	0.594776	-0.0999028	0.647893
murA2	lp_2361	murA2	UDP-N-acetylglucosamine 1-carboxyvinyltransferase	COG0766	Cell wall/membrane/envelope biogenesis	1062393	-0.0260986	0.776016	0.20518	0.0265905	0.210855	0.319599
atpC	lp_2363	atpC	H(+)-transporting two-sector ATPase, epsilon subunit	COG0355	Energy production and conversion	1062398	-0.0996707	0.411784	0.0148699	0.968291	-0.305476	0.17669
atpD	lp_2364	atpD	H(+)-transporting two-sector ATPase, beta subunit	COG0055	Energy production and conversion	1062389	0.0656389	0.427976	0.0392811	0.8343	-0.121095	0.607896
atpG	lp_2365	atpG	H(+)-transporting two-sector ATPase, gamma subunit	COG0224	Energy production and conversion	1062408	0.150995	0.039432	0.0804316	0.655565	-0.0692086	0.794794
atpA	lp_2366	atpA	H(+)-transporting two-sector ATPase, alpha subunit	COG0056	Energy production and conversion	1062411	0.121252	0.122195	0.075099	0.665748	-0.124817	0.576712
atpH	lp_2367	atpH	H(+)-transporting two-sector ATPase, delta subunit	COG0712	Energy production and conversion	1062400	0.168671	0.0226253	0.0932256	0.58173	-0.113201	0.635984
atpF	lp_2368	atpF	H(+)-transporting two-sector ATPase, B subunit	COG0711	Energy production and conversion	1062399	0.161195	0.038572	0.106681	0.616582	-0.054707	0.815302
atpE	lp_2369	atpE	H(+)-transporting two-sector ATPase, C subunit	COG0636	Energy production and conversion	1062422	0.157504	0.102029	0.135026	0.450627	-0.108148	0.689866
atpB	lp_2370	atpB	H(+)-transporting two-sector ATPase, A subunit	COG0356	Energy production and conversion	1062416	0.158726	0.0531191	0.0755814	0.594776	-0.114242	0.657252
pyrP	lp_2371	pyrP	uracil transport protein	COG2233	Nucleotide transport and metabolism	1062423	0.153927	0.224032	0.337083	0.024589	0.671819	0.0015353
lp_2372	lp_2372	lp_2372	hypothetical protein		Unassigned	17494181	0.73174	0.388351	0.185851	1	0.411091	1
upp	lp_2374	upp	uracil phosphoribosyltransferase	COG0035	Nucleotide transport and metabolism	1062414	-0.0759438	0.519908	-0.0102073	0.976802	-0.241437	0.345653
glyA	lp_2375	glyA	glycine hydroxymethyltransferase	COG0112	Amino acid transport and metabolism	1062413	0.289352	0.00108941	0.0640666	0.756721	-0.196662	0.374615
lp_2376	lp_2376	lp_2376	translation factor, SUA5 family	COG0009	Translation, ribosomal structure and biogenesis	1062432	0.0481318	0.645773	0.0742984	0.731705	-0.128121	0.57914
lp_2377	lp_2377	lp_2377	S-adenosyl-L-methionine-dependent N(5)-glutamine methyltransferase, release factor-specific	COG2890	Translation, ribosomal structure and biogenesis	1062428	0.179744	0.0820492	0.119503	0.599373	0.0414548	0.872549
prfA	lp_2378	prfA	peptide chain release factor 1	COG0216	Translation, ribosomal structure and biogenesis	1062433	-0.279035	0.00138747	-0.0322507	0.894049	-0.113387	0.636581
tdk	lp_2379	tdk	thymidine kinase	COG1435	Nucleotide transport and metabolism	1062425	-0.291161	0.00108559	0.0329507	0.887341	-0.162986	0.447476
lp_2380	lp_2380	lp_2380	UDP-N-acetylmuramyl tripeptide synthase	COG0769	Cell wall/membrane/envelope biogenesis	1062424	0.336736	1.71435e-05	0.125697	0.452309	0.109719	0.647893
lp_2382	lp_2382	lp_2382	glutamine amidotransferase, CobQ-like domain	COG3442	General function prediction only	1062442	0.131316	0.113539	0.0832491	0.618118	-0.0970285	0.640783
pmi	lp_2384	pmi	mannose-6-phosphate isomerase	COG1482	Carbohydrate transport and metabolism	1062438	-0.219493	0.0238135	0.241536	0.00460002	0.189606	0.409838
lp_2385	lp_2385	lp_2385	beta-lactamase family protein	COG1680	Defense mechanisms	1062446	-0.00117563	0.993012	-0.048969	0.880047	-0.0505245	0.819978
lp_2388	lp_2388	lp_2388	hypothetical protein		Unassigned	1062436	-0.41862	0.00752701	-0.156437	0.766835	-0.0368083	0.947256
bcaT	lp_2390	bcaT	branched-chain amino acid aminotransferase	COG0115	Amino acid transport and metabolism	1062434	2.32281	7.98544e-18	0.122088	0.617142	0.0645877	0.81063
lp_2391	lp_2391	lp_2391	hypothetical protein		Unassigned	1062449	0.335985	0.0189723	0.0487854	0.899505	0.236246	0.443208
lp_2393	lp_2393	lp_2393	lipoprotein precursor		Unassigned	1062445	0.629807	2.33271e-08	0.197546	0.36938	0.0452587	0.869222
lp_2394	lp_2394	lp_2394	ABC transporter, ATP-binding and permease protein	COG1132	Defense mechanisms	1062452	0.88393	2.26236e-23	0.245187	0.0753131	0.219402	0.206302
lp_2395	lp_2395	lp_2395	ABC transporter, ATP-binding and permease protein	COG1132	Defense mechanisms	1062444	0.931011	5.85027e-19	0.287718	0.0747118	0.58881	0.000713056
lp_2396	lp_2396	lp_2396	extracellular protein, DUF 1093 family,membrane-bound	COG5294	Function unknown	1062443	-0.444211	0.00183727	0.135191	0.686888	-0.36046	0.267557
lp_2397	lp_2397	lp_2397	prophage P2a protein 59%3B extracellular polysaccharide deacetylase, lipid-anchored	COG0726	Carbohydrate transport and metabolism	1062457	0.14351	0.285089	-0.0457988	0.905166	0.0572021	0.837722
lp_2399	lp_2399	lp_2399	prophage P2a protein 58, holin	COG5546	Function unknown	1062453	-0.164398	0.705026	-0.299111	1	0.475963	1
lp_2400	lp_2400	lp_2400	prophage P2a protein 57		Unassigned	1062458	-0.251706	0.608102	-0.163286	1	0.837329	1
lp_2401	lp_2401	lp_2401	prophage P2a protein 56, lysin	COG3757	Cell wall/membrane/envelope biogenesis	1062451	-0.184204	0.448297	-0.432437	0.340838	0.622768	0.246676
lp_2402	lp_2402	lp_2402	prophage P2a protein 55	COG3757	Cell wall/membrane/envelope biogenesis	1062450	-0.495117	0.680553	0.154245	1	1.0842	1
lp_2403	lp_2403	lp_2403	prophage P2a protein 54		Unassigned	1062467	0.402755	0.196743	0.219282	0.814647	0.259147	1
lp_2404	lp_2404	lp_2404	prophage P2a protein 53		Unassigned	1062462	0.237187	0.132805	-0.060585	0.905166	0.250106	0.447603
lp_2405	lp_2405	lp_2405	prophage P2a protein 52	COG2755	Amino acid transport and metabolism	1062471	0.473429	0.000511942	0.0633016	0.872039	0.374814	0.0800167
lp_2406	lp_2406	lp_2406	prophage P2a protein 51		Unassigned	1062460	-0.140155	0.725432	-0.580215	1	0.0589826	1
lp_2407	lp_2407	lp_2407	prophage P2a protein 50	COG0791	Cell wall/membrane/envelope biogenesis	1062459	0.306116	0.142098	0.12637	0.849596	0.539204	0.125781
lp_2408	lp_2408	lp_2408	prophage P2a protein 49		Unassigned	1062476	-0.102831	0.702901	-0.25393	0.709976	0.525375	0.404939
lp_2409	lp_2409	lp_2409	prophage P2a protein 48%3B tape measure protein	COG1196	Cell cycle control, cell division, chromosome partitioning	1062472	0.0575687	0.588749	-0.0313923	0.911132	0.291271	0.0266498
lp_2410	lp_2410	lp_2410	prophage P2a protein 47		Unassigned	1062479	0.322074	0.236627	-0.0634919	0.952474	0.55816	1
lp_2411	lp_2411	lp_2411	prophage P2a protein 46		Unassigned	1062469	0.0800167	0.697603	0.114212	0.822815	0.533805	0.12071
lp_2412	lp_2412	lp_2412	prophage P2a protein 45		Unassigned	1062468	-0.0454815	0.83146	-0.141819	0.796673	0.280453	0.488754
lp_2413	lp_2413	lp_2413	prophage P2a protein 44		Unassigned	1062483	0.000998809	0.998272	-0.0798885	0.945257	0.637003	1
lp_2414	lp_2414	lp_2414	prophage P2a protein 43%3B head-tail joining protein		Unassigned	1062486	-0.193752	0.397154	-0.210019	0.711454	0.233215	0.628778
lp_2415	lp_2415	lp_2415	prophage P2a protein 42		Unassigned	1062478	0.115248	0.756724	-0.0153915	1	0.544896	1
lp_2416	lp_2416	lp_2416	prophage P2a protein 41		Unassigned	1062477	-0.227102	0.38605	-0.249576	0.684706	0.49172	0.431105
lp_2417	lp_2417	lp_2417	prophage P2a protein 40%3B major capsid protein		Unassigned	1062491	0.0860875	0.652967	-0.267115	0.452309	0.601175	0.0164462
[truncated: 1,062 more rows]
